# Supplementary material for: Pathogenic Huntingtin aggregates alter actin organization and cellular stiffness resulting in stalled clathrin-mediated endocytosis
Source: eLife. 2024 Oct 9;13:e98363. doi: 10.7554/eLife.98363 (PMC11643626; doi:10.7554/eLife.98363)
Supplement: Source data 2. [file elife-98363-data2.zip]

Archive with 44 entries (33 files):
- PLOTS_DATA/
- PLOTS_DATA/11_ARP3_RNAi/
- PLOTS_DATA/5_MRJ/
- PLOTS_DATA/3_LATA/
- PLOTS_DATA/8_Profilin_RNAi/
- PLOTS_DATA/9_HIP1_RNAi/
- PLOTS_DATA/4_DMSO/
- PLOTS_DATA/.DS_Store
- __MACOSX/PLOTS_DATA/._.DS_Store
- PLOTS_DATA/2_HTTQ138/
- PLOTS_DATA/7_ARP3_OE/
- PLOTS_DATA/1_WT/
- PLOTS_DATA/6_HIP_OE/
- PLOTS_DATA/11_ARP3_RNAi/.DS_Store
- __MACOSX/PLOTS_DATA/11_ARP3_RNAi/._.DS_Store
- PLOTS_DATA/11_ARP3_RNAi/MV_ARP3_RNAi.txt
- PLOTS_DATA/5_MRJ/.DS_Store
- __MACOSX/PLOTS_DATA/5_MRJ/._.DS_Store
- PLOTS_DATA/5_MRJ/MV_MRJ.txt
- PLOTS_DATA/3_LATA/.DS_Store
- __MACOSX/PLOTS_DATA/3_LATA/._.DS_Store
- PLOTS_DATA/3_LATA/MV_LATA.txt
- PLOTS_DATA/8_Profilin_RNAi/.DS_Store
- __MACOSX/PLOTS_DATA/8_Profilin_RNAi/._.DS_Store
- PLOTS_DATA/8_Profilin_RNAi/MV_Profilin_RNAi.txt
- PLOTS_DATA/9_HIP1_RNAi/MV_HIP1_RNAi.txt
- PLOTS_DATA/9_HIP1_RNAi/.DS_Store
- __MACOSX/PLOTS_DATA/9_HIP1_RNAi/._.DS_Store
- PLOTS_DATA/4_DMSO/.DS_Store
- __MACOSX/PLOTS_DATA/4_DMSO/._.DS_Store
- PLOTS_DATA/4_DMSO/MV_DMSO.txt
- PLOTS_DATA/2_HTTQ138/.DS_Store
- __MACOSX/PLOTS_DATA/2_HTTQ138/._.DS_Store
- PLOTS_DATA/2_HTTQ138/MV_HTTQ138.txt
- PLOTS_DATA/7_ARP3_OE/.DS_Store
- __MACOSX/PLOTS_DATA/7_ARP3_OE/._.DS_Store
- PLOTS_DATA/7_ARP3_OE/MV_ARP3_OE.txt
- PLOTS_DATA/1_WT/.DS_Store
- __MACOSX/PLOTS_DATA/1_WT/._.DS_Store
- PLOTS_DATA/1_WT/MV_WT.txt
- __MACOSX/PLOTS_DATA/1_WT/._MV_WT.txt
- PLOTS_DATA/6_HIP_OE/.DS_Store
- __MACOSX/PLOTS_DATA/6_HIP_OE/._.DS_Store
- PLOTS_DATA/6_HIP_OE/MV_HIP1_OE.txt
