# Supplementary material for: Pathogenic Huntingtin aggregates alter actin organization and cellular stiffness resulting in stalled clathrin-mediated endocytosis
Source: eLife. 2024 Oct 9;13:e98363. doi: 10.7554/eLife.98363 (PMC11643626; doi:10.7554/eLife.98363)
Supplement: Source data 2. [file elife-98363-data2.zip › PLOTS_DATA/11_ARP3_RNAi/MV_ARP3_RNAi.txt]

PIVlab	ASCII chart output - 12-Oct-2022
FRAME: 61	filenames: MEAN of frames 1:60 & MEAN of frames 1:60	conversion factor xy (px -> m): 1	conversion factor uv (px/frame -> m/s): 1
x [px]	y [px]	u [px/frame]	v [px/frame]	Vector type [-]
68	72	NaN	NaN	0
68	136	NaN	NaN	0
68	200	NaN	NaN	0
68	264	NaN	NaN	0
68	328	NaN	NaN	0
68	392	NaN	NaN	0
68	456	NaN	NaN	0
68	520	NaN	NaN	0
68	584	NaN	NaN	0
68	648	NaN	NaN	0
68	712	NaN	NaN	0
68	776	NaN	NaN	0
68	840	NaN	NaN	0
68	904	NaN	NaN	0
68	968	NaN	NaN	0
68	1032	NaN	NaN	0
68	1096	NaN	NaN	0
68	1160	NaN	NaN	0
68	1224	NaN	NaN	0
68	1288	NaN	NaN	0
68	1352	NaN	NaN	0
68	1416	NaN	NaN	0
68	1480	NaN	NaN	0
68	1544	NaN	NaN	0
68	1608	NaN	NaN	0
68	1672	NaN	NaN	0
68	1736	NaN	NaN	0
132	72	NaN	NaN	0
132	136	NaN	NaN	0
132	200	NaN	NaN	0
132	264	NaN	NaN	0
132	328	NaN	NaN	0
132	392	NaN	NaN	0
132	456	NaN	NaN	0
132	520	NaN	NaN	0
132	584	NaN	NaN	0
132	648	NaN	NaN	0
132	712	NaN	NaN	0
132	776	NaN	NaN	0
132	840	NaN	NaN	0
132	904	NaN	NaN	0
132	968	NaN	NaN	0
132	1032	NaN	NaN	0
132	1096	NaN	NaN	0
132	1160	NaN	NaN	0
132	1224	NaN	NaN	0
132	1288	NaN	NaN	0
132	1352	NaN	NaN	0
132	1416	NaN	NaN	0
132	1480	NaN	NaN	0
132	1544	NaN	NaN	0
132	1608	NaN	NaN	0
132	1672	NaN	NaN	0
132	1736	NaN	NaN	0
196	72	NaN	NaN	0
196	136	NaN	NaN	0
196	200	NaN	NaN	0
196	264	NaN	NaN	0
196	328	NaN	NaN	0
196	392	NaN	NaN	0
196	456	NaN	NaN	0
196	520	NaN	NaN	0
196	584	NaN	NaN	0
196	648	NaN	NaN	0
196	712	NaN	NaN	0
196	776	0.2127745136	0.4604929393	1
196	840	NaN	NaN	0
196	904	NaN	NaN	0
196	968	NaN	NaN	0
196	1032	NaN	NaN	0
196	1096	NaN	NaN	0
196	1160	NaN	NaN	0
196	1224	NaN	NaN	0
196	1288	NaN	NaN	0
196	1352	NaN	NaN	0
196	1416	NaN	NaN	0
196	1480	NaN	NaN	0
196	1544	NaN	NaN	0
196	1608	NaN	NaN	0
196	1672	NaN	NaN	0
196	1736	NaN	NaN	0
260	72	NaN	NaN	0
260	136	NaN	NaN	0
260	200	NaN	NaN	0
260	264	NaN	NaN	0
260	328	NaN	NaN	0
260	392	NaN	NaN	0
260	456	NaN	NaN	0
260	520	NaN	NaN	0
260	584	NaN	NaN	0
260	648	NaN	NaN	2
260	712	0.2419145313	0.2544977152	1
260	776	0.2230571021	0.4241364697	1
260	840	0.104086952	0.4600119805	1
260	904	-0.02607073561	0.4273891572	2
260	968	-0.06512418002	0.4424432127	1
260	1032	-0.002432318235	0.4234242778	1
260	1096	NaN	NaN	2
260	1160	NaN	NaN	0
260	1224	NaN	NaN	0
260	1288	NaN	NaN	0
260	1352	NaN	NaN	0
260	1416	NaN	NaN	0
260	1480	NaN	NaN	0
260	1544	NaN	NaN	0
260	1608	NaN	NaN	0
260	1672	NaN	NaN	0
260	1736	NaN	NaN	0
324	72	NaN	NaN	0
324	136	NaN	NaN	0
324	200	NaN	NaN	0
324	264	NaN	NaN	0
324	328	NaN	NaN	0
324	392	NaN	NaN	0
324	456	NaN	NaN	0
324	520	NaN	NaN	0
324	584	NaN	NaN	2
324	648	NaN	NaN	2
324	712	0.2233197826	0.1693781292	2
324	776	0.2261479343	0.2788218437	2
324	840	0.102304842	0.2844575376	2
324	904	-0.08502710819	0.3030145792	1
324	968	-0.07936783362	0.3615191824	1
324	1032	0.005184557406	0.3725651311	1
324	1096	0.09621192407	0.3183569164	1
324	1160	NaN	NaN	2
324	1224	NaN	NaN	0
324	1288	NaN	NaN	0
324	1352	NaN	NaN	0
324	1416	NaN	NaN	0
324	1480	NaN	NaN	0
324	1544	NaN	NaN	0
324	1608	NaN	NaN	0
324	1672	NaN	NaN	0
324	1736	NaN	NaN	0
388	72	NaN	NaN	0
388	136	NaN	NaN	0
388	200	NaN	NaN	0
388	264	NaN	NaN	0
388	328	NaN	NaN	0
388	392	NaN	NaN	0
388	456	NaN	NaN	0
388	520	NaN	NaN	2
388	584	-0.1280110367	-0.03928813244	2
388	648	-0.01034349802	0.0003395787995	2
388	712	0.1834417374	0.08997236481	1
388	776	0.2710778129	0.1863960636	1
388	840	0.1883403309	0.2097142291	1
388	904	-0.05956044661	0.2030167868	1
388	968	-0.1249381063	0.2288161375	1
388	1032	-0.03756565717	0.2782508772	1
388	1096	0.07978502909	0.2536582568	1
388	1160	0.1492291981	0.2323965353	1
388	1224	0.2567033202	0.2951306516	2
388	1288	NaN	NaN	0
388	1352	NaN	NaN	0
388	1416	NaN	NaN	0
388	1480	NaN	NaN	0
388	1544	NaN	NaN	0
388	1608	NaN	NaN	0
388	1672	NaN	NaN	0
388	1736	NaN	NaN	0
452	72	NaN	NaN	0
452	136	NaN	NaN	0
452	200	NaN	NaN	0
452	264	NaN	NaN	0
452	328	NaN	NaN	0
452	392	NaN	NaN	0
452	456	-0.1858777525	-0.03909259538	2
452	520	-0.169314868	-0.09786487356	1
452	584	-0.1920996345	-0.08702903819	1
452	648	-0.1041633826	-0.06801401028	2
452	712	0.0948324172	0.04401222753	1
452	776	0.2437006911	0.1760991395	1
452	840	0.1948246231	0.2091954714	1
452	904	0.02950336992	0.2026748598	1
452	968	-0.0687622926	0.2278242799	1
452	1032	-0.06098407701	0.2695277292	1
452	1096	0.02656077964	0.251726339	1
452	1160	0.1094757825	0.2243442045	1
452	1224	0.2367116677	0.2552657362	1
452	1288	0.3042743373	0.2629423839	1
452	1352	NaN	NaN	0
452	1416	NaN	NaN	0
452	1480	NaN	NaN	0
452	1544	NaN	NaN	0
452	1608	NaN	NaN	0
452	1672	NaN	NaN	0
452	1736	NaN	NaN	0
516	72	NaN	NaN	0
516	136	NaN	NaN	0
516	200	NaN	NaN	0
516	264	NaN	NaN	0
516	328	NaN	NaN	0
516	392	NaN	NaN	2
516	456	-0.2448308534	-0.01687308799	2
516	520	-0.2392702977	-0.04559573714	2
516	584	-0.2968990112	-0.01263853392	2
516	648	-0.2515826719	-0.02987335039	1
516	712	-0.1077306855	0.03951305803	2
516	776	0.04510950825	0.1773130453	1
516	840	0.08487075716	0.2447391309	1
516	904	0.07880542441	0.2490571919	1
516	968	0.06123266574	0.2799801498	1
516	1032	0.05179978911	0.3132662004	1
516	1096	0.1111207698	0.2915504757	1
516	1160	0.1121105953	0.2288330349	1
516	1224	0.1800182454	0.1635610608	1
516	1288	0.2375551344	0.1045534461	1
516	1352	0.3208695406	0.1180359015	1
516	1416	NaN	NaN	0
516	1480	NaN	NaN	0
516	1544	NaN	NaN	0
516	1608	NaN	NaN	0
516	1672	NaN	NaN	0
516	1736	NaN	NaN	0
580	72	NaN	NaN	0
580	136	NaN	NaN	0
580	200	NaN	NaN	0
580	264	NaN	NaN	0
580	328	NaN	NaN	2
580	392	-0.3608805125	-0.01231714024	2
580	456	-0.4082467103	0.01764055879	1
580	520	-0.398977176	0.0480340183	1
580	584	-0.4104053605	0.07851310727	1
580	648	-0.3553599778	0.03840939159	1
580	712	-0.2371227313	0.04251896877	1
580	776	-0.07733841689	0.1412334776	2
580	840	0.05883738579	0.2086140781	2
580	904	0.1738810924	0.2535846497	1
580	968	0.2258672422	0.3115017931	1
580	1032	0.1486187498	0.3393124664	1
580	1096	0.1314941129	0.2837962996	1
580	1160	0.1129348768	0.1794041695	1
580	1224	0.1590689384	0.03565917462	1
580	1288	0.1984121521	-0.05552847938	1
580	1352	0.3143704657	-0.001123913631	1
580	1416	NaN	NaN	2
580	1480	NaN	NaN	0
580	1544	NaN	NaN	0
580	1608	NaN	NaN	0
580	1672	NaN	NaN	0
580	1736	NaN	NaN	0
644	72	NaN	NaN	0
644	136	NaN	NaN	0
644	200	NaN	NaN	0
644	264	NaN	NaN	2
644	328	-0.3366042859	-0.03020247332	2
644	392	-0.3835901902	0.009855934477	2
644	456	-0.4434899931	0.06437502241	1
644	520	-0.3889261796	0.08952033023	1
644	584	-0.3385567379	0.1215210974	1
644	648	-0.3087370216	0.1016211444	1
644	712	-0.2620274531	0.09724299536	1
644	776	-0.1356470697	0.1325285141	1
644	840	0.05203583527	0.1681369082	1
644	904	0.187108652	0.2511484837	1
644	968	0.2065015047	0.3396164048	1
644	1032	0.05710078446	0.3589554326	1
644	1096	0.04053848612	0.2609278284	1
644	1160	0.05683562047	0.1321145448	1
644	1224	0.1117474468	0.0009227605521	1
644	1288	0.1634678264	-0.07408305345	1
644	1352	0.3072448427	-0.02519943781	1
644	1416	0.5013743509	0.04796196457	2
644	1480	NaN	NaN	2
644	1544	NaN	NaN	0
644	1608	NaN	NaN	0
644	1672	NaN	NaN	0
644	1736	NaN	NaN	0
708	72	NaN	NaN	0
708	136	NaN	NaN	0
708	200	NaN	NaN	0
708	264	-0.3844823674	0.04460155158	1
708	328	-0.3840424482	0.01004799734	1
708	392	-0.4235804289	0.06265422094	1
708	456	-0.4430554306	0.1168561971	1
708	520	-0.3275752556	0.1083391138	1
708	584	-0.2086538287	0.09163773732	1
708	648	-0.1478036246	0.07325327671	1
708	712	-0.1478566169	0.05658397016	1
708	776	-0.1173045333	0.05901335629	1
708	840	0.01547411229	0.0337927952	1
708	904	0.0991619654	0.08192647469	1
708	968	0.0384907041	0.2148253491	1
708	1032	-0.08078324218	0.2239736918	1
708	1096	-0.02755661099	0.1480091385	1
708	1160	0.04665035071	0.07871025629	1
708	1224	0.1309920315	0.01532437119	1
708	1288	0.1934162462	-0.02877823503	1
708	1352	0.2971414718	0.01558998848	2
708	1416	0.4937374983	0.0628442354	1
708	1480	0.5892510552	0.06185846077	1
708	1544	NaN	NaN	0
708	1608	NaN	NaN	0
708	1672	NaN	NaN	0
708	1736	NaN	NaN	0
772	72	NaN	NaN	0
772	136	NaN	NaN	0
772	200	-0.535408878	0.08432311429	2
772	264	-0.4987455269	0.08648597595	1
772	328	-0.4610239446	0.04925885617	1
772	392	-0.4491641544	0.03688196077	1
772	456	-0.4207509263	0.06820992332	1
772	520	-0.300611933	0.05381338699	1
772	584	-0.1943192232	0.02401077424	1
772	648	-0.1446338115	-0.01180853091	1
772	712	-0.1283500337	-0.01378963904	1
772	776	-0.08907841155	-0.02994462951	1
772	840	-0.008956871591	-0.1188572202	1
772	904	-0.01444891057	-0.1480515446	1
772	968	-0.07045225717	-0.03238000059	1
772	1032	-0.1284555089	0.03953176761	1
772	1096	-0.0008148803535	0.02108275194	1
772	1160	0.121008064	0.02488543656	1
772	1224	0.2089139792	0.03289648808	1
772	1288	0.2265009873	0.04412491026	1
772	1352	0.2259561207	0.09191222159	1
772	1416	0.3218662765	0.08281472342	1
772	1480	0.4366644298	0.03134552051	1
772	1544	NaN	NaN	0
772	1608	NaN	NaN	0
772	1672	NaN	NaN	0
772	1736	NaN	NaN	0
836	72	NaN	NaN	0
836	136	NaN	NaN	0
836	200	-0.5489178469	0.08496759713	2
836	264	-0.5068314398	0.09656505007	1
836	328	-0.4601758778	0.06395459443	1
836	392	-0.3940821657	0.01427385425	1
836	456	-0.3476673817	0.01876694104	1
836	520	-0.2689705693	-0.02804021698	1
836	584	-0.2286729858	-0.04978953509	1
836	648	-0.2396226041	-0.0607817086	1
836	712	-0.1887095697	-0.03869134333	1
836	776	-0.1064366909	-0.0213075253	1
836	840	-0.0369637299	-0.1028973309	1
836	904	-0.07583858871	-0.1935074658	1
836	968	-0.07121676235	-0.1662025355	1
836	1032	-0.03549969748	-0.03872234645	1
836	1096	0.05109246657	0.006533486902	1
836	1160	0.1616382994	0.02324664947	1
836	1224	0.1628481552	0.06494960476	1
836	1288	0.1025642092	0.1216493661	1
836	1352	0.08110672465	0.1748513307	1
836	1416	0.1402382479	0.1386535003	1
836	1480	0.2404273536	0.03834520114	2
836	1544	0.3105136402	0.01080871437	2
836	1608	NaN	NaN	0
836	1672	NaN	NaN	0
836	1736	NaN	NaN	0
900	72	NaN	NaN	0
900	136	NaN	NaN	0
900	200	-0.4595212661	0.04184571138	2
900	264	-0.3870384938	0.06790375277	1
900	328	-0.3918380515	0.07019340549	1
900	392	-0.3637469744	0.02010894816	1
900	456	-0.3012201088	-0.03076024267	1
900	520	-0.2481960851	-0.06508514011	1
900	584	-0.229169245	-0.04676133931	1
900	648	-0.2885908917	-0.02518170593	1
900	712	-0.2471821515	0.02917623892	1
900	776	-0.1395543395	0.05333918868	1
900	840	-0.07191037175	-0.02748821576	1
900	904	-0.1029061161	-0.147759135	1
900	968	-0.06602433658	-0.1404780124	1
900	1032	-0.04145937046	-0.01108155453	1
900	1096	0.01937783896	0.0593328843	1
900	1160	0.1007410174	0.07392937845	1
900	1224	0.05409053301	0.09587937767	1
900	1288	-0.01630588532	0.1327240117	1
900	1352	-0.02315002462	0.1560259058	1
900	1416	0.04302122366	0.1213745585	1
900	1480	0.1445411351	0.01714878365	1
900	1544	0.1817499357	-0.01339375392	1
900	1608	NaN	NaN	0
900	1672	NaN	NaN	0
900	1736	NaN	NaN	0
964	72	NaN	NaN	0
964	136	NaN	NaN	0
964	200	-0.3484183274	-0.02339954073	2
964	264	-0.2854970526	-0.002665613415	1
964	328	-0.320635532	0.004521675617	1
964	392	-0.3255669344	-0.02757907824	1
964	456	-0.3147410072	-0.08071516196	1
964	520	-0.2741540602	-0.08966438005	1
964	584	-0.2854229843	-0.04654204178	1
964	648	-0.3476216815	-0.0120755272	1
964	712	-0.2807980291	0.04833523516	1
964	776	-0.1768275012	0.0573780316	1
964	840	-0.1022948887	-0.01349767081	1
964	904	-0.1256888972	-0.08093714403	2
964	968	-0.0803169728	-0.03540420422	1
964	1032	-0.07151105818	0.04509592616	1
964	1096	-0.04020875199	0.07918160587	1
964	1160	0.005575476655	0.05560250587	1
964	1224	-0.05654015073	0.07811327067	1
964	1288	-0.09452152868	0.08857749495	1
964	1352	-0.1061090045	0.06863110737	1
964	1416	-0.08976330861	0.03370943511	1
964	1480	0.0253866774	0.007580124431	1
964	1544	0.07989428509	-0.02251547579	1
964	1608	NaN	NaN	0
964	1672	NaN	NaN	0
964	1736	NaN	NaN	0
1028	72	NaN	NaN	0
1028	136	NaN	NaN	0
1028	200	-0.2597707364	-0.08547570039	2
1028	264	-0.2470713974	-0.05320505188	1
1028	328	-0.309987303	-0.02439762939	1
1028	392	-0.3332290645	-0.07198887286	1
1028	456	-0.3666725635	-0.1083938433	1
1028	520	-0.3333274714	-0.09859077543	1
1028	584	-0.333539146	-0.06174183996	1
1028	648	-0.3405684265	-0.04692509193	1
1028	712	-0.289585559	-0.02605999925	1
1028	776	-0.1967847975	-0.03299951192	1
1028	840	-0.1298735828	-0.06619163562	1
1028	904	-0.1013061806	-0.09224084801	1
1028	968	-0.07995925397	-0.04042663027	1
1028	1032	-0.0607264436	0.02543386907	1
1028	1096	-0.05924772143	-0.01003966142	1
1028	1160	-0.04387603341	-0.05419302378	1
1028	1224	-0.09163937309	-0.03242813396	1
1028	1288	-0.09831345192	-0.004712230541	1
1028	1352	-0.09721424949	-0.02144288099	1
1028	1416	-0.08818845071	-0.03282196375	1
1028	1480	-0.002392533809	0.001941916375	1
1028	1544	0.03419030182	0.02598532734	1
1028	1608	NaN	NaN	0
1028	1672	NaN	NaN	0
1028	1736	NaN	NaN	0
1092	72	NaN	NaN	0
1092	136	NaN	NaN	0
1092	200	-0.1988678545	-0.1322193248	2
1092	264	-0.2411763874	-0.09951010014	1
1092	328	-0.3543033211	-0.05072759089	1
1092	392	-0.4038608041	-0.1084288409	1
1092	456	-0.4289133503	-0.1668066857	1
1092	520	-0.3477705823	-0.1538340479	1
1092	584	-0.313868293	-0.1148852031	1
1092	648	-0.3006795867	-0.1166601569	1
1092	712	-0.2414508486	-0.1238453365	1
1092	776	-0.1326214032	-0.1509078851	1
1092	840	-0.08370806105	-0.181208201	1
1092	904	-0.05213226381	-0.1443548055	1
1092	968	-0.03300072557	-0.08045790762	1
1092	1032	-0.05596382395	-0.03951396722	1
1092	1096	-0.06609050589	-0.113826279	1
1092	1160	-0.05512174694	-0.1648322102	1
1092	1224	-0.04316515746	-0.1494361798	1
1092	1288	-0.02788223708	-0.0987740754	1
1092	1352	-0.002540198277	-0.07004299719	1
1092	1416	0.06599838107	-0.04072129219	1
1092	1480	0.08134964504	0.03023338803	1
1092	1544	0.0715421278	0.09020006341	1
1092	1608	NaN	NaN	0
1092	1672	NaN	NaN	0
1092	1736	NaN	NaN	0
1156	72	NaN	NaN	0
1156	136	NaN	NaN	0
1156	200	NaN	NaN	0
1156	264	-0.2182944077	-0.1403829754	1
1156	328	-0.3270892519	-0.08686969697	1
1156	392	-0.3600585541	-0.1284918924	1
1156	456	-0.3601396023	-0.1821186614	1
1156	520	-0.3103749473	-0.1915227515	1
1156	584	-0.291369022	-0.1982120432	1
1156	648	-0.3024760652	-0.1998995923	1
1156	712	-0.2382063466	-0.1676617911	1
1156	776	-0.08052722234	-0.2066673111	1
1156	840	-0.006756136439	-0.2555457756	1
1156	904	-0.02985230308	-0.1941148725	1
1156	968	-0.08294640539	-0.1307917683	1
1156	1032	-0.08017913389	-0.102351496	1
1156	1096	-0.08549632944	-0.1622561435	1
1156	1160	-0.04396084411	-0.176376661	1
1156	1224	0.03311827862	-0.1482230539	1
1156	1288	0.0289299642	-0.08928078551	1
1156	1352	0.01331700833	-0.06640742556	1
1156	1416	0.1487997388	-0.03711251088	1
1156	1480	0.168963032	0.02424927195	1
1156	1544	0.1211085894	0.08131371923	1
1156	1608	NaN	NaN	0
1156	1672	NaN	NaN	0
1156	1736	NaN	NaN	0
1220	72	NaN	NaN	0
1220	136	NaN	NaN	0
1220	200	NaN	NaN	0
1220	264	-0.1577373506	-0.1686637909	1
1220	328	-0.2240550906	-0.1191910128	1
1220	392	-0.2625693999	-0.120783291	1
1220	456	-0.2823650394	-0.1247459167	1
1220	520	-0.2671434301	-0.1549684907	1
1220	584	-0.2923755936	-0.196635692	1
1220	648	-0.3315515497	-0.195254853	1
1220	712	-0.2594520082	-0.1487862338	1
1220	776	-0.08406789968	-0.1619092971	1
1220	840	0.007846770996	-0.2093609134	1
1220	904	0.03087226309	-0.2029062652	1
1220	968	0.04790854385	-0.1996467499	1
1220	1032	0.04943610392	-0.1655150228	1
1220	1096	-0.02526482343	-0.1460110262	1
1220	1160	-0.01013430439	-0.1106072719	1
1220	1224	0.06917900649	-0.04449512317	1
1220	1288	-0.0129773143	-0.01399495578	1
1220	1352	-0.06422061163	-0.07260387026	1
1220	1416	0.09307330786	-0.1088874366	1
1220	1480	0.1897034046	-0.08651812389	1
1220	1544	NaN	NaN	0
1220	1608	NaN	NaN	0
1220	1672	NaN	NaN	0
1220	1736	NaN	NaN	0
1284	72	NaN	NaN	0
1284	136	NaN	NaN	0
1284	200	NaN	NaN	0
1284	264	NaN	NaN	0
1284	328	-0.1661656847	-0.1183111123	1
1284	392	-0.2835882592	-0.06524044861	1
1284	456	-0.362109894	-0.01237861699	1
1284	520	-0.3880080458	-0.04309117652	1
1284	584	-0.3906114211	-0.1278398559	1
1284	648	-0.3325774243	-0.160625445	1
1284	712	-0.2510970958	-0.1662934111	1
1284	776	-0.1123972634	-0.1726686071	1
1284	840	-0.01382398542	-0.1943605345	1
1284	904	0.07181233616	-0.2363824666	1
1284	968	0.1560474804	-0.2364542908	1
1284	1032	0.1738203453	-0.1740853984	1
1284	1096	0.0843239903	-0.11266928	1
1284	1160	0.05426412969	-0.06826143734	1
1284	1224	0.06853325209	-0.01279162378	1
1284	1288	-0.04929672215	0.02087743728	1
1284	1352	-0.08304973727	-0.07639288719	1
1284	1416	0.0721368879	-0.1432934951	1
1284	1480	0.1797359294	-0.1486128736	1
1284	1544	NaN	NaN	0
1284	1608	NaN	NaN	0
1284	1672	NaN	NaN	0
1284	1736	NaN	NaN	0
1348	72	NaN	NaN	0
1348	136	NaN	NaN	0
1348	200	NaN	NaN	0
1348	264	NaN	NaN	0
1348	328	NaN	NaN	0
1348	392	-0.3749323841	0.03163124604	2
1348	456	-0.4950238775	0.1435178713	1
1348	520	-0.5803701706	0.1405808981	1
1348	584	-0.5116053166	-0.008144970419	1
1348	648	-0.371888619	-0.1207633457	1
1348	712	-0.269399555	-0.2252073918	1
1348	776	-0.1700875492	-0.25364451	1
1348	840	-0.1175171203	-0.2588144711	1
1348	904	-0.05125895142	-0.3207802517	1
1348	968	0.0398025136	-0.2980638143	1
1348	1032	0.08009889536	-0.2009781435	1
1348	1096	0.09519054454	-0.1332264411	1
1348	1160	0.1466722558	-0.1446602554	1
1348	1224	0.08770659353	-0.1417034272	1
1348	1288	-0.08338861972	-0.07685023216	1
1348	1352	-0.09179267345	-0.1547858508	1
1348	1416	0.03424785271	-0.2209048587	1
1348	1480	NaN	NaN	0
1348	1544	NaN	NaN	0
1348	1608	NaN	NaN	0
1348	1672	NaN	NaN	0
1348	1736	NaN	NaN	0
1412	72	NaN	NaN	0
1412	136	NaN	NaN	0
1412	200	NaN	NaN	0
1412	264	NaN	NaN	0
1412	328	NaN	NaN	0
1412	392	NaN	NaN	0
1412	456	-0.580996846	0.1859971271	1
1412	520	-0.6541948224	0.2195506711	1
1412	584	-0.5296894803	0.07583322642	1
1412	648	-0.3494377541	-0.09938789782	2
1412	712	-0.2460361325	-0.2754561419	1
1412	776	-0.1868033656	-0.3100538518	1
1412	840	-0.1952849691	-0.3139523752	1
1412	904	-0.2245475155	-0.398599603	1
1412	968	-0.1708849038	-0.397440365	1
1412	1032	-0.08785631508	-0.2993170165	1
1412	1096	0.017528402	-0.2425532658	2
1412	1160	0.1248580888	-0.2483748233	1
1412	1224	0.02656961753	-0.2551891199	1
1412	1288	-0.1366026933	-0.1600883901	1
1412	1352	-0.0813859156	-0.1992780222	1
1412	1416	NaN	NaN	0
1412	1480	NaN	NaN	0
1412	1544	NaN	NaN	0
1412	1608	NaN	NaN	0
1412	1672	NaN	NaN	0
1412	1736	NaN	NaN	0
1476	72	NaN	NaN	0
1476	136	NaN	NaN	0
1476	200	NaN	NaN	0
1476	264	NaN	NaN	0
1476	328	NaN	NaN	0
1476	392	NaN	NaN	0
1476	456	NaN	NaN	0
1476	520	-0.5213962062	0.1773157477	1
1476	584	-0.4429027379	0.05027011688	2
1476	648	NaN	NaN	2
1476	712	-0.2016264141	-0.3201296135	1
1476	776	-0.1212810195	-0.3705383409	1
1476	840	-0.1383569556	-0.3622515167	1
1476	904	-0.2904521661	-0.4369664175	1
1476	968	-0.2735647851	-0.42289677	1
1476	1032	-0.18964592	-0.3246805421	1
1476	1096	-0.03471478041	-0.303417104	2
1476	1160	0.03017361669	-0.2986856924	2
1476	1224	-0.08721903992	-0.3112928708	1
1476	1288	-0.1416078168	-0.2412983414	2
1476	1352	NaN	NaN	0
1476	1416	NaN	NaN	0
1476	1480	NaN	NaN	0
1476	1544	NaN	NaN	0
1476	1608	NaN	NaN	0
1476	1672	NaN	NaN	0
1476	1736	NaN	NaN	0
1540	72	NaN	NaN	0
1540	136	NaN	NaN	0
1540	200	NaN	NaN	0
1540	264	NaN	NaN	0
1540	328	NaN	NaN	0
1540	392	NaN	NaN	0
1540	456	NaN	NaN	0
1540	520	NaN	NaN	0
1540	584	NaN	NaN	2
1540	648	NaN	NaN	2
1540	712	NaN	NaN	2
1540	776	-0.1480911078	-0.3230044557	1
1540	840	-0.1068912092	-0.3481947897	1
1540	904	-0.1872229141	-0.4010922138	1
1540	968	-0.1856439743	-0.3864549094	1
1540	1032	-0.1323037281	-0.2972920361	2
1540	1096	-0.03650618537	-0.2881856603	2
1540	1160	-0.0242817609	-0.3090122304	2
1540	1224	-0.1018234897	-0.3290745674	1
1540	1288	NaN	NaN	0
1540	1352	NaN	NaN	0
1540	1416	NaN	NaN	0
1540	1480	NaN	NaN	0
1540	1544	NaN	NaN	0
1540	1608	NaN	NaN	0
1540	1672	NaN	NaN	0
1540	1736	NaN	NaN	0
1604	72	NaN	NaN	0
1604	136	NaN	NaN	0
1604	200	NaN	NaN	0
1604	264	NaN	NaN	0
1604	328	NaN	NaN	0
1604	392	NaN	NaN	0
1604	456	NaN	NaN	0
1604	520	NaN	NaN	0
1604	584	NaN	NaN	0
1604	648	NaN	NaN	0
1604	712	NaN	NaN	2
1604	776	-0.1156463295	-0.2874475324	1
1604	840	-0.0006602948692	-0.3279307444	1
1604	904	-0.01230308281	-0.3313893664	2
1604	968	-0.02163367748	-0.3037965122	2
1604	1032	NaN	NaN	0
1604	1096	NaN	NaN	0
1604	1160	NaN	NaN	0
1604	1224	NaN	NaN	0
1604	1288	NaN	NaN	0
1604	1352	NaN	NaN	0
1604	1416	NaN	NaN	0
1604	1480	NaN	NaN	0
1604	1544	NaN	NaN	0
1604	1608	NaN	NaN	0
1604	1672	NaN	NaN	0
1604	1736	NaN	NaN	0
1668	72	NaN	NaN	0
1668	136	NaN	NaN	0
1668	200	NaN	NaN	0
1668	264	NaN	NaN	0
1668	328	NaN	NaN	0
1668	392	NaN	NaN	0
1668	456	NaN	NaN	0
1668	520	NaN	NaN	0
1668	584	NaN	NaN	0
1668	648	NaN	NaN	0
1668	712	NaN	NaN	0
1668	776	NaN	NaN	0
1668	840	NaN	NaN	0
1668	904	NaN	NaN	0
1668	968	NaN	NaN	0
1668	1032	NaN	NaN	0
1668	1096	NaN	NaN	0
1668	1160	NaN	NaN	0
1668	1224	NaN	NaN	0
1668	1288	NaN	NaN	0
1668	1352	NaN	NaN	0
1668	1416	NaN	NaN	0
1668	1480	NaN	NaN	0
1668	1544	NaN	NaN	0
1668	1608	NaN	NaN	0
1668	1672	NaN	NaN	0
1668	1736	NaN	NaN	0
1732	72	NaN	NaN	0
1732	136	NaN	NaN	0
1732	200	NaN	NaN	0
1732	264	NaN	NaN	0
1732	328	NaN	NaN	0
1732	392	NaN	NaN	0
1732	456	NaN	NaN	0
1732	520	NaN	NaN	0
1732	584	NaN	NaN	0
1732	648	NaN	NaN	0
1732	712	NaN	NaN	0
1732	776	NaN	NaN	0
1732	840	NaN	NaN	0
1732	904	NaN	NaN	0
1732	968	NaN	NaN	0
1732	1032	NaN	NaN	0
1732	1096	NaN	NaN	0
1732	1160	NaN	NaN	0
1732	1224	NaN	NaN	0
1732	1288	NaN	NaN	0
1732	1352	NaN	NaN	0
1732	1416	NaN	NaN	0
1732	1480	NaN	NaN	0
1732	1544	NaN	NaN	0
1732	1608	NaN	NaN	0
1732	1672	NaN	NaN	0
1732	1736	NaN	NaN	0
1796	72	NaN	NaN	0
1796	136	NaN	NaN	0
1796	200	NaN	NaN	0
1796	264	NaN	NaN	0
1796	328	NaN	NaN	0
1796	392	NaN	NaN	0
1796	456	NaN	NaN	0
1796	520	NaN	NaN	0
1796	584	NaN	NaN	0
1796	648	NaN	NaN	0
1796	712	NaN	NaN	0
1796	776	NaN	NaN	0
1796	840	NaN	NaN	0
1796	904	NaN	NaN	0
1796	968	NaN	NaN	0
1796	1032	NaN	NaN	0
1796	1096	NaN	NaN	0
1796	1160	NaN	NaN	0
1796	1224	NaN	NaN	0
1796	1288	NaN	NaN	0
1796	1352	NaN	NaN	0
1796	1416	NaN	NaN	0
1796	1480	NaN	NaN	0
1796	1544	NaN	NaN	0
1796	1608	NaN	NaN	0
1796	1672	NaN	NaN	0
1796	1736	NaN	NaN	0
