# Supplementary material for: Pathogenic Huntingtin aggregates alter actin organization and cellular stiffness resulting in stalled clathrin-mediated endocytosis
Source: eLife. 2024 Oct 9;13:e98363. doi: 10.7554/eLife.98363 (PMC11643626; doi:10.7554/eLife.98363)
Supplement: Source data 2. [file elife-98363-data2.zip › PLOTS_DATA/5_MRJ/MV_MRJ.txt]

PIVlab	ASCII chart output - 12-Oct-2022
FRAME: 35	filenames: MEAN of frames 1:34 & MEAN of frames 1:34	conversion factor xy (px -> m): 1	conversion factor uv (px/frame -> m/s): 1
x [px]	y [px]	u [px/frame]	v [px/frame]	Vector type [-]
76	66	NaN	NaN	0
76	130	NaN	NaN	0
76	194	NaN	NaN	0
76	258	NaN	NaN	0
76	322	NaN	NaN	0
76	386	NaN	NaN	0
76	450	NaN	NaN	0
76	514	NaN	NaN	0
76	578	NaN	NaN	0
76	642	NaN	NaN	0
76	706	NaN	NaN	0
76	770	NaN	NaN	0
76	834	NaN	NaN	0
76	898	NaN	NaN	0
76	962	NaN	NaN	0
76	1026	NaN	NaN	0
76	1090	NaN	NaN	0
76	1154	NaN	NaN	0
76	1218	NaN	NaN	0
76	1282	NaN	NaN	0
76	1346	NaN	NaN	0
76	1410	NaN	NaN	0
76	1474	NaN	NaN	0
76	1538	NaN	NaN	0
76	1602	NaN	NaN	0
76	1666	NaN	NaN	0
76	1730	NaN	NaN	0
76	1794	NaN	NaN	0
76	1858	NaN	NaN	0
76	1922	NaN	NaN	0
140	66	NaN	NaN	0
140	130	NaN	NaN	0
140	194	NaN	NaN	0
140	258	NaN	NaN	0
140	322	NaN	NaN	0
140	386	NaN	NaN	0
140	450	NaN	NaN	0
140	514	NaN	NaN	0
140	578	NaN	NaN	0
140	642	NaN	NaN	0
140	706	NaN	NaN	0
140	770	NaN	NaN	0
140	834	NaN	NaN	0
140	898	NaN	NaN	0
140	962	NaN	NaN	0
140	1026	NaN	NaN	0
140	1090	NaN	NaN	0
140	1154	NaN	NaN	0
140	1218	NaN	NaN	0
140	1282	NaN	NaN	0
140	1346	NaN	NaN	0
140	1410	NaN	NaN	0
140	1474	NaN	NaN	0
140	1538	NaN	NaN	0
140	1602	NaN	NaN	0
140	1666	NaN	NaN	0
140	1730	NaN	NaN	0
140	1794	NaN	NaN	0
140	1858	NaN	NaN	0
140	1922	NaN	NaN	0
204	66	NaN	NaN	0
204	130	NaN	NaN	0
204	194	NaN	NaN	0
204	258	NaN	NaN	0
204	322	NaN	NaN	0
204	386	NaN	NaN	0
204	450	NaN	NaN	0
204	514	NaN	NaN	0
204	578	NaN	NaN	0
204	642	NaN	NaN	0
204	706	NaN	NaN	0
204	770	NaN	NaN	0
204	834	NaN	NaN	0
204	898	NaN	NaN	0
204	962	NaN	NaN	0
204	1026	NaN	NaN	0
204	1090	NaN	NaN	0
204	1154	NaN	NaN	0
204	1218	NaN	NaN	0
204	1282	NaN	NaN	0
204	1346	NaN	NaN	0
204	1410	NaN	NaN	0
204	1474	NaN	NaN	0
204	1538	NaN	NaN	0
204	1602	NaN	NaN	0
204	1666	NaN	NaN	0
204	1730	NaN	NaN	0
204	1794	NaN	NaN	0
204	1858	NaN	NaN	0
204	1922	NaN	NaN	0
268	66	NaN	NaN	0
268	130	NaN	NaN	0
268	194	NaN	NaN	0
268	258	NaN	NaN	0
268	322	NaN	NaN	0
268	386	NaN	NaN	0
268	450	NaN	NaN	0
268	514	NaN	NaN	0
268	578	NaN	NaN	0
268	642	NaN	NaN	0
268	706	NaN	NaN	0
268	770	NaN	NaN	0
268	834	NaN	NaN	0
268	898	NaN	NaN	0
268	962	NaN	NaN	0
268	1026	NaN	NaN	0
268	1090	NaN	NaN	0
268	1154	NaN	NaN	0
268	1218	NaN	NaN	0
268	1282	NaN	NaN	0
268	1346	NaN	NaN	0
268	1410	NaN	NaN	0
268	1474	NaN	NaN	0
268	1538	NaN	NaN	0
268	1602	NaN	NaN	0
268	1666	NaN	NaN	0
268	1730	NaN	NaN	0
268	1794	NaN	NaN	0
268	1858	NaN	NaN	0
268	1922	NaN	NaN	0
332	66	NaN	NaN	0
332	130	NaN	NaN	0
332	194	NaN	NaN	0
332	258	NaN	NaN	0
332	322	NaN	NaN	0
332	386	NaN	NaN	0
332	450	NaN	NaN	0
332	514	NaN	NaN	0
332	578	1.344671148	1.731252043	1
332	642	1.554441685	1.408609378	1
332	706	1.823202801	1.240864757	1
332	770	1.909750229	1.027988001	1
332	834	2.0130986	0.7605104642	1
332	898	2.327269063	0.338999224	1
332	962	2.699483748	-0.2642531098	1
332	1026	2.752461049	-0.7089651153	1
332	1090	2.555846167	-0.8784024744	1
332	1154	2.253971818	-0.9036500174	1
332	1218	NaN	NaN	0
332	1282	NaN	NaN	0
332	1346	NaN	NaN	0
332	1410	NaN	NaN	0
332	1474	NaN	NaN	0
332	1538	NaN	NaN	0
332	1602	NaN	NaN	0
332	1666	NaN	NaN	0
332	1730	NaN	NaN	0
332	1794	NaN	NaN	0
332	1858	NaN	NaN	0
332	1922	NaN	NaN	0
396	66	NaN	NaN	0
396	130	NaN	NaN	0
396	194	NaN	NaN	0
396	258	NaN	NaN	0
396	322	NaN	NaN	0
396	386	NaN	NaN	0
396	450	1.325793745	1.9294869	1
396	514	1.433455906	1.932669791	1
396	578	1.486785072	1.674293605	1
396	642	1.56114505	1.271048282	1
396	706	1.711555856	1.115429007	1
396	770	1.759655082	0.9857382614	1
396	834	1.909123107	0.822892169	1
396	898	2.29865811	0.4710698626	1
396	962	2.73274688	-0.1792460628	1
396	1026	2.814829025	-0.7105166142	1
396	1090	2.706249512	-0.9349601089	1
396	1154	2.417427332	-1.020069911	1
396	1218	1.921876271	-0.7970721944	1
396	1282	NaN	NaN	2
396	1346	1.634834894	-0.8039583272	2
396	1410	NaN	NaN	0
396	1474	NaN	NaN	0
396	1538	NaN	NaN	0
396	1602	NaN	NaN	0
396	1666	NaN	NaN	0
396	1730	NaN	NaN	0
396	1794	NaN	NaN	0
396	1858	NaN	NaN	0
396	1922	NaN	NaN	0
460	66	NaN	NaN	0
460	130	NaN	NaN	0
460	194	NaN	NaN	0
460	258	NaN	NaN	0
460	322	1.866431722	2.302234514	2
460	386	1.764108161	2.131380301	1
460	450	1.61014186	2.023171768	1
460	514	1.592781357	1.886589827	1
460	578	1.599509268	1.464874431	1
460	642	1.629226294	1.098445904	1
460	706	1.530205327	0.9757219426	1
460	770	1.377795587	0.8884763072	1
460	834	1.469607371	0.8148033093	1
460	898	1.754698129	0.5485838482	1
460	962	2.076816439	0.02558266502	1
460	1026	2.16525943	-0.4820233731	1
460	1090	2.188808398	-0.6906625509	1
460	1154	2.120181454	-0.9188754216	1
460	1218	1.843256778	-0.7817465281	1
460	1282	1.830845628	-0.8659639667	1
460	1346	1.923635737	-0.8609989958	1
460	1410	1.942132902	-0.9457099893	1
460	1474	NaN	NaN	0
460	1538	NaN	NaN	0
460	1602	NaN	NaN	0
460	1666	NaN	NaN	0
460	1730	NaN	NaN	0
460	1794	NaN	NaN	0
460	1858	NaN	NaN	0
460	1922	NaN	NaN	0
524	66	NaN	NaN	0
524	130	NaN	NaN	0
524	194	NaN	NaN	0
524	258	1.987687697	2.92969906	2
524	322	2.085801951	2.793152514	1
524	386	2.047686645	2.549022864	1
524	450	1.817242905	2.19518496	1
524	514	1.582379709	1.660511975	1
524	578	1.439389425	1.160673507	1
524	642	1.383021115	0.9110285179	1
524	706	1.188132275	0.8645342597	1
524	770	0.9835396237	0.7854072823	1
524	834	1.015966794	0.7171469101	1
524	898	1.232940143	0.5422103281	1
524	962	1.468852408	0.1969434157	1
524	1026	1.610447096	-0.157025297	1
524	1090	1.828853025	-0.43002373	1
524	1154	1.963306707	-0.7296563594	1
524	1218	1.899333164	-0.7689745527	1
524	1282	2.049247246	-0.9472107951	1
524	1346	2.155264322	-0.9234275039	1
524	1410	2.055200007	-1.054373469	1
524	1474	1.876072849	-1.062007413	1
524	1538	NaN	NaN	0
524	1602	NaN	NaN	0
524	1666	NaN	NaN	0
524	1730	NaN	NaN	0
524	1794	NaN	NaN	0
524	1858	NaN	NaN	0
524	1922	NaN	NaN	0
588	66	NaN	NaN	0
588	130	NaN	NaN	0
588	194	NaN	NaN	0
588	258	2.000104615	3.420771832	1
588	322	2.075614034	3.345511861	1
588	386	2.1283448	3.039251402	1
588	450	1.804538895	2.358089022	1
588	514	1.315832718	1.404005483	1
588	578	1.053998929	0.7859395937	1
588	642	0.9105103236	0.7220824053	1
588	706	0.8161641119	0.7450555598	1
588	770	0.7401187299	0.6874577835	1
588	834	0.7855706605	0.5773882832	1
588	898	0.9254705846	0.4489730538	1
588	962	1.046358437	0.2481732245	1
588	1026	1.124811684	0.04164517994	1
588	1090	1.381612728	-0.1999222268	1
588	1154	1.617841377	-0.4586819547	1
588	1218	1.754316403	-0.6211373607	1
588	1282	1.918343687	-0.8058535737	1
588	1346	2.010668976	-0.8570262094	1
588	1410	1.927379047	-1.098461578	1
588	1474	1.913147857	-1.277927344	1
588	1538	2.028270884	-1.303418407	1
588	1602	NaN	NaN	0
588	1666	NaN	NaN	0
588	1730	NaN	NaN	0
588	1794	NaN	NaN	0
588	1858	NaN	NaN	0
588	1922	NaN	NaN	0
652	66	NaN	NaN	0
652	130	NaN	NaN	0
652	194	1.736171409	3.696794124	2
652	258	1.787288991	3.845294918	1
652	322	1.786519025	3.760934276	1
652	386	1.729031306	3.261658782	1
652	450	1.429593468	2.361799176	1
652	514	1.045828113	1.331631508	1
652	578	0.8360971777	0.698684175	1
652	642	0.7085841936	0.6255977218	1
652	706	0.6757133241	0.686359915	1
652	770	0.6497848418	0.6782441594	1
652	834	0.6329212615	0.5078126361	1
652	898	0.6238624277	0.3343313691	1
652	962	0.683509995	0.2285595759	1
652	1026	0.7673753993	0.1114982897	1
652	1090	0.9696571994	-0.02257778033	1
652	1154	1.192315986	-0.1427097266	1
652	1218	1.457507201	-0.2631627458	1
652	1282	1.66568049	-0.4070193466	1
652	1346	1.865163789	-0.628364669	1
652	1410	1.922007674	-1.063658039	1
652	1474	1.988357973	-1.420566214	1
652	1538	2.040535015	-1.563756913	1
652	1602	1.909552481	-1.491614512	1
652	1666	NaN	NaN	0
652	1730	NaN	NaN	0
652	1794	NaN	NaN	0
652	1858	NaN	NaN	0
652	1922	NaN	NaN	0
716	66	NaN	NaN	0
716	130	NaN	NaN	0
716	194	1.542917496	4.025641641	2
716	258	1.468791459	4.023388311	1
716	322	1.380556308	3.759873109	1
716	386	1.142352893	3.207040642	1
716	450	0.964929697	2.370955101	1
716	514	0.8616497829	1.518200777	1
716	578	0.8170721839	0.9484974427	1
716	642	0.7672871795	0.7648907287	1
716	706	0.7134591618	0.7685697748	1
716	770	0.6517043344	0.7402363542	1
716	834	0.5462576413	0.5439442788	1
716	898	0.422783126	0.343046325	1
716	962	0.4397625935	0.2724725436	1
716	1026	0.5118200066	0.1196559225	1
716	1090	0.623003159	0.03541243202	1
716	1154	0.7428469988	0.03502782965	1
716	1218	1.035887598	-0.02672886335	1
716	1282	1.351828912	-0.1822738049	1
716	1346	1.631016955	-0.4805157631	1
716	1410	1.812752003	-0.9598907465	1
716	1474	1.830009298	-1.544599795	1
716	1538	1.770959313	-1.885266675	1
716	1602	1.597061403	-1.701726445	1
716	1666	1.167767425	-1.313986563	2
716	1730	NaN	NaN	0
716	1794	NaN	NaN	0
716	1858	NaN	NaN	0
716	1922	NaN	NaN	0
780	66	NaN	NaN	0
780	130	NaN	NaN	0
780	194	1.386899491	4.309868612	2
780	258	1.221454923	3.982631552	1
780	322	1.035958388	3.428342085	1
780	386	0.8222089374	2.907092141	1
780	450	0.80305118	2.336564551	1
780	514	0.8591129137	1.752298161	1
780	578	0.9024162982	1.314861844	1
780	642	0.8670449131	1.056059822	1
780	706	0.7289411332	0.9026720026	1
780	770	0.5825809246	0.7366008377	1
780	834	0.4295108059	0.5568585885	1
780	898	0.2587768997	0.4814663068	1
780	962	0.2503790614	0.4981602695	1
780	1026	0.3138624531	0.3356935693	1
780	1090	0.3954124427	0.1407932157	1
780	1154	0.3885912391	0.1272046975	1
780	1218	0.660924874	0.06418705653	1
780	1282	1.067717389	-0.1105923831	1
780	1346	1.384008178	-0.4670617382	1
780	1410	1.537890287	-0.9791632725	1
780	1474	1.39536145	-1.672708076	1
780	1538	1.269478769	-2.00470822	1
780	1602	1.111895187	-1.780054816	1
780	1666	0.7671407889	-1.319786758	2
780	1730	NaN	NaN	2
780	1794	NaN	NaN	0
780	1858	NaN	NaN	0
780	1922	NaN	NaN	0
844	66	NaN	NaN	0
844	130	NaN	NaN	0
844	194	1.221561174	4.636358931	1
844	258	1.015883304	4.109120215	1
844	322	0.7906517812	3.299873236	1
844	386	0.6897517372	2.617538851	1
844	450	0.7601570617	2.130927447	1
844	514	0.8065718925	1.779171972	1
844	578	0.8538673563	1.485378076	1
844	642	0.8338043935	1.254991305	1
844	706	0.6479025913	0.9828120815	1
844	770	0.3877114414	0.6847618167	1
844	834	0.207743404	0.5024022815	1
844	898	0.06933419017	0.6119672187	1
844	962	0.01457116487	0.7659323508	1
844	1026	0.07401879798	0.6735222885	1
844	1090	0.2745157341	0.3593520349	1
844	1154	0.3034658079	0.2285639115	1
844	1218	0.4684986411	0.1050937416	1
844	1282	0.7399461989	-0.1151880851	1
844	1346	1.05721949	-0.4952463252	1
844	1410	1.25440126	-1.116469786	1
844	1474	1.0608094	-1.880754753	1
844	1538	0.8283868453	-2.199488623	1
844	1602	0.5839592609	-1.995394061	2
844	1666	0.3276513123	-1.488186066	2
844	1730	NaN	NaN	2
844	1794	NaN	NaN	0
844	1858	NaN	NaN	0
844	1922	NaN	NaN	0
908	66	NaN	NaN	0
908	130	NaN	NaN	0
908	194	1.09017664	4.88729822	1
908	258	0.8855139844	4.439018803	1
908	322	0.643579247	3.478048921	1
908	386	0.5591177195	2.491820438	1
908	450	0.5758548981	1.925741179	1
908	514	0.5724803991	1.649703734	1
908	578	0.5928481705	1.479860135	1
908	642	0.6130396148	1.294085334	1
908	706	0.4784591914	0.9777760567	1
908	770	0.22662464	0.6323891972	1
908	834	0.05496385931	0.4344512436	1
908	898	0.01218696468	0.5678916925	1
908	962	-0.04035971467	0.7040323808	1
908	1026	-0.007635513009	0.6782962116	1
908	1090	0.1628570351	0.474324466	1
908	1154	0.2005326375	0.3216173563	1
908	1218	0.2646940165	0.1405416696	1
908	1282	0.3227039864	-0.1135556024	1
908	1346	0.5372379496	-0.5166096793	1
908	1410	0.7786434787	-1.25131309	1
908	1474	0.6937523137	-2.100774052	1
908	1538	0.4243747945	-2.686395466	1
908	1602	0.1703108444	-2.678226772	1
908	1666	-0.02129364939	-1.9528639	1
908	1730	NaN	NaN	2
908	1794	NaN	NaN	2
908	1858	NaN	NaN	0
908	1922	NaN	NaN	0
972	66	NaN	NaN	0
972	130	NaN	NaN	0
972	194	0.8233106201	4.853032919	1
972	258	0.7205993167	4.476581011	2
972	322	0.5356964603	3.577792139	1
972	386	0.4314010093	2.591939213	1
972	450	0.3248971866	2.019840335	1
972	514	0.2516986597	1.719113139	1
972	578	0.2388558658	1.481107342	1
972	642	0.2480942346	1.260146256	1
972	706	0.20625576	0.9960967556	1
972	770	0.157250474	0.6644791113	1
972	834	0.1051369722	0.4598500291	1
972	898	0.1272067216	0.4950331691	1
972	962	0.1399558615	0.5550692666	1
972	1026	0.132242667	0.5519212494	1
972	1090	0.09052204761	0.482500572	1
972	1154	0.01132971762	0.4320872135	1
972	1218	0.024715194	0.3488877088	1
972	1282	0.002221253263	0.09000941277	1
972	1346	0.09588926149	-0.368883257	1
972	1410	0.2870175439	-1.141958976	1
972	1474	0.2628606136	-2.051557735	1
972	1538	-0.02079186757	-3.022536863	1
972	1602	-0.2681854035	-3.236818026	1
972	1666	-0.3926060465	-2.451981361	1
972	1730	NaN	NaN	2
972	1794	NaN	NaN	2
972	1858	NaN	NaN	0
972	1922	NaN	NaN	0
1036	66	NaN	NaN	0
1036	130	NaN	NaN	0
1036	194	NaN	NaN	0
1036	258	0.5655980933	4.068691089	1
1036	322	0.4746098143	3.299300618	1
1036	386	0.3421402684	2.658289666	1
1036	450	0.155472139	2.15143793	1
1036	514	0.004616226336	1.775960952	1
1036	578	-0.08291432266	1.480436762	1
1036	642	-0.1266950545	1.290950247	1
1036	706	-0.0759545308	1.075854003	1
1036	770	0.05813758081	0.7543264943	1
1036	834	0.1433319525	0.5257137498	1
1036	898	0.2127555589	0.4895120986	1
1036	962	0.2330189914	0.5151390943	1
1036	1026	0.175239475	0.5299649221	1
1036	1090	0.03181054447	0.4956838564	1
1036	1154	-0.1306174222	0.5188226475	1
1036	1218	-0.1940398285	0.5021391238	1
1036	1282	-0.2927467511	0.2942685982	1
1036	1346	-0.3186804695	-0.1535315114	1
1036	1410	-0.2693379058	-0.857555121	1
1036	1474	-0.333305015	-1.726004051	1
1036	1538	-0.6183094801	-2.941478483	1
1036	1602	-0.8554934562	-3.523196702	1
1036	1666	-0.8818975351	-3.052375511	1
1036	1730	-0.7386690771	-2.119230776	2
1036	1794	NaN	NaN	2
1036	1858	NaN	NaN	0
1036	1922	NaN	NaN	0
1100	66	NaN	NaN	0
1100	130	NaN	NaN	0
1100	194	NaN	NaN	0
1100	258	0.4218771399	3.818228877	1
1100	322	0.3561572259	3.272080131	1
1100	386	0.231286805	2.807697432	1
1100	450	0.0365141516	2.239880085	1
1100	514	-0.1240340914	1.725295289	1
1100	578	-0.2675697495	1.4418131	1
1100	642	-0.3527279522	1.28082705	1
1100	706	-0.2664615945	1.137120666	1
1100	770	-0.03513400261	0.8708183079	1
1100	834	0.09649632867	0.6599954323	1
1100	898	0.1732657776	0.6161130421	1
1100	962	0.1906747409	0.5781094055	1
1100	1026	0.1710582081	0.5297503102	1
1100	1090	0.04834836483	0.5034147934	1
1100	1154	-0.1917475977	0.5575113595	1
1100	1218	-0.4411308898	0.5225240378	1
1100	1282	-0.638176596	0.2983636552	1
1100	1346	-0.8082132796	-0.08033171233	1
1100	1410	-0.9812154279	-0.5834735221	1
1100	1474	-1.181153483	-1.211049282	1
1100	1538	-1.466007817	-2.232194929	1
1100	1602	-1.723323912	-3.04298362	1
1100	1666	-1.716916181	-3.038353299	1
1100	1730	-1.449326472	-2.390453657	1
1100	1794	-1.098081992	-1.7016904	1
1100	1858	NaN	NaN	0
1100	1922	NaN	NaN	0
1164	66	NaN	NaN	0
1164	130	NaN	NaN	0
1164	194	NaN	NaN	0
1164	258	0.1887661454	3.98474327	2
1164	322	0.05598921846	3.690196434	1
1164	386	-0.01085693308	3.148718935	1
1164	450	-0.1155541122	2.401153083	1
1164	514	-0.2480858185	1.839296706	1
1164	578	-0.3101880873	1.502878806	1
1164	642	-0.3531426534	1.298706495	1
1164	706	-0.2898689968	1.17695494	1
1164	770	-0.09118320531	0.9824281887	1
1164	834	0.04822392329	0.7858774295	1
1164	898	0.09410006175	0.7304501284	1
1164	962	0.05430843332	0.6532443125	1
1164	1026	0.0385602225	0.5411320072	1
1164	1090	-0.03698133079	0.5020755742	1
1164	1154	-0.3208341974	0.5099503401	1
1164	1218	-0.668677958	0.3984491105	1
1164	1282	-0.9681043569	0.09530102527	1
1164	1346	-1.227943393	-0.2902273963	1
1164	1410	-1.530958818	-0.5708541787	1
1164	1474	-1.827481629	-0.9776492542	1
1164	1538	-2.080576707	-1.62660409	1
1164	1602	-2.233741354	-2.298029013	1
1164	1666	-2.139056522	-2.58903968	1
1164	1730	-1.854056794	-2.338892886	1
1164	1794	-1.510513354	-1.821615939	1
1164	1858	NaN	NaN	0
1164	1922	NaN	NaN	0
1228	66	NaN	NaN	0
1228	130	NaN	NaN	0
1228	194	NaN	NaN	0
1228	258	NaN	NaN	2
1228	322	-0.3285550027	3.960689246	1
1228	386	-0.3867057568	3.392032292	1
1228	450	-0.3713555656	2.561218047	1
1228	514	-0.38818366	2.089993419	1
1228	578	-0.2933445233	1.742957073	1
1228	642	-0.2062757513	1.449330108	1
1228	706	-0.1643154441	1.299035032	1
1228	770	-0.1282117463	1.141037683	1
1228	834	-0.1367255881	0.9441741872	1
1228	898	-0.2199356669	0.8137869219	1
1228	962	-0.3217052543	0.6925772631	1
1228	1026	-0.3038171117	0.5829600916	1
1228	1090	-0.2714165086	0.5132619755	1
1228	1154	-0.5335159914	0.4421926469	1
1228	1218	-0.9302817894	0.2150703139	1
1228	1282	-1.288284564	-0.2504333444	1
1228	1346	-1.684099175	-0.7491662717	1
1228	1410	-2.050006161	-0.9047540916	1
1228	1474	-2.329647335	-1.00213325	1
1228	1538	-2.572871989	-1.359094556	1
1228	1602	-2.565699117	-1.813254626	1
1228	1666	-2.295248016	-1.988535364	1
1228	1730	-1.856655087	-1.961248738	1
1228	1794	-1.565759189	-1.742009347	1
1228	1858	NaN	NaN	0
1228	1922	NaN	NaN	0
1292	66	NaN	NaN	0
1292	130	NaN	NaN	0
1292	194	NaN	NaN	0
1292	258	NaN	NaN	0
1292	322	-0.4729826416	3.905636565	2
1292	386	-0.5067541164	3.428704541	1
1292	450	-0.4854148899	2.791098147	1
1292	514	-0.5563045705	2.595985312	1
1292	578	-0.4928994502	2.350826679	1
1292	642	-0.3405874708	1.903574171	1
1292	706	-0.3465736991	1.621401585	1
1292	770	-0.46675	1.432959269	1
1292	834	-0.6008325667	1.186288308	1
1292	898	-0.7407479919	0.9531136174	1
1292	962	-0.7804356866	0.7414588693	1
1292	1026	-0.697303375	0.6026332055	1
1292	1090	-0.6631730977	0.4761526278	1
1292	1154	-0.8720370966	0.3617227669	1
1292	1218	-1.344074772	0.03475568079	1
1292	1282	-1.870279505	-0.5549900019	1
1292	1346	-2.292716466	-1.157156961	1
1292	1410	-2.583378045	-1.39987078	1
1292	1474	-2.893589945	-1.50940989	1
1292	1538	-2.908849041	-1.612910356	1
1292	1602	-2.609348588	-1.641521579	1
1292	1666	-2.171502868	-1.635552376	1
1292	1730	-1.765226808	-1.566560681	1
1292	1794	NaN	NaN	0
1292	1858	NaN	NaN	0
1292	1922	NaN	NaN	0
1356	66	NaN	NaN	0
1356	130	NaN	NaN	0
1356	194	NaN	NaN	0
1356	258	NaN	NaN	0
1356	322	NaN	NaN	2
1356	386	NaN	NaN	2
1356	450	-0.8896256539	3.078910364	1
1356	514	-1.10954643	3.208101852	1
1356	578	-1.075296252	3.096019879	1
1356	642	-0.8628546539	2.562619601	1
1356	706	-0.928030834	2.091477007	1
1356	770	-1.156152652	1.799067699	1
1356	834	-1.337121541	1.47099061	1
1356	898	-1.379397558	1.101800015	1
1356	962	-1.313298143	0.7084314817	1
1356	1026	-1.265215858	0.4694470889	1
1356	1090	-1.324435118	0.3134958659	1
1356	1154	-1.548106655	0.2483068962	1
1356	1218	-1.894576147	-0.09214199035	1
1356	1282	-2.316074869	-0.6441466859	1
1356	1346	-2.627888256	-1.100643013	1
1356	1410	-2.779746255	-1.492012907	1
1356	1474	-3.183731943	-1.929586792	1
1356	1538	-3.273566975	-2.160987218	1
1356	1602	-2.751605857	-1.895578125	1
1356	1666	-2.150306587	-1.626660668	1
1356	1730	NaN	NaN	0
1356	1794	NaN	NaN	0
1356	1858	NaN	NaN	0
1356	1922	NaN	NaN	0
1420	66	NaN	NaN	0
1420	130	NaN	NaN	0
1420	194	NaN	NaN	0
1420	258	NaN	NaN	0
1420	322	NaN	NaN	0
1420	386	NaN	NaN	2
1420	450	-1.102665695	3.180441392	1
1420	514	-1.381935986	3.482440479	1
1420	578	-1.530753175	3.500985978	1
1420	642	-1.591148573	3.114419883	1
1420	706	-1.880418796	2.632248079	1
1420	770	-2.134234776	2.121021556	1
1420	834	-2.185298926	1.644145225	1
1420	898	-2.10098509	1.19499961	1
1420	962	-1.92348331	0.7214825428	1
1420	1026	-1.844494547	0.4159210264	1
1420	1090	-2.033801802	0.215066435	1
1420	1154	-2.437801865	0.1475837041	1
1420	1218	-2.693421456	-0.1937638652	1
1420	1282	-2.866976449	-0.6038593594	1
1420	1346	-2.899365318	-0.9003264832	1
1420	1410	-2.700264234	-1.276417589	2
1420	1474	-2.951967919	-1.83966166	1
1420	1538	-3.108455723	-2.236821837	1
1420	1602	-2.759773095	-1.996113491	1
1420	1666	-2.174753682	-1.623382625	2
1420	1730	NaN	NaN	0
1420	1794	NaN	NaN	0
1420	1858	NaN	NaN	0
1420	1922	NaN	NaN	0
1484	66	NaN	NaN	0
1484	130	NaN	NaN	0
1484	194	NaN	NaN	0
1484	258	NaN	NaN	0
1484	322	NaN	NaN	0
1484	386	NaN	NaN	0
1484	450	-1.211954334	3.102519007	2
1484	514	NaN	NaN	2
1484	578	NaN	NaN	2
1484	642	-2.039845596	3.11333418	1
1484	706	-2.427127928	2.775300673	1
1484	770	-2.66575927	2.241424417	1
1484	834	-2.700414498	1.701531391	1
1484	898	-2.561428425	1.211905493	1
1484	962	-2.337046016	0.7651149791	1
1484	1026	-2.146822517	0.4429465684	1
1484	1090	-2.25062382	0.2243667615	1
1484	1154	-2.570313891	0.1636732903	1
1484	1218	-2.573619729	-0.1265401735	1
1484	1282	-2.540995608	-0.3532030766	1
1484	1346	-2.515029684	-0.6175136159	1
1484	1410	NaN	NaN	2
1484	1474	-2.364301861	-1.371273565	2
1484	1538	-2.546073914	-1.803935014	1
1484	1602	NaN	NaN	0
1484	1666	NaN	NaN	0
1484	1730	NaN	NaN	0
1484	1794	NaN	NaN	0
1484	1858	NaN	NaN	0
1484	1922	NaN	NaN	0
1548	66	NaN	NaN	0
1548	130	NaN	NaN	0
1548	194	NaN	NaN	0
1548	258	NaN	NaN	0
1548	322	NaN	NaN	0
1548	386	NaN	NaN	0
1548	450	NaN	NaN	0
1548	514	NaN	NaN	0
1548	578	NaN	NaN	2
1548	642	-1.826525737	2.798950783	1
1548	706	-2.238002277	2.545991919	1
1548	770	-2.584868153	2.181789644	1
1548	834	-2.676813977	1.730576502	1
1548	898	-2.596359077	1.282017054	1
1548	962	-2.383378513	0.8565768927	1
1548	1026	-2.1886942	0.5075236661	1
1548	1090	-2.126949745	0.3591390055	1
1548	1154	-2.166334092	0.3395733456	1
1548	1218	-2.141714253	0.1085385751	1
1548	1282	-2.035150845	-0.04755638079	1
1548	1346	-1.878958451	-0.2815756293	1
1548	1410	-1.783095722	-0.5711012355	2
1548	1474	NaN	NaN	2
1548	1538	NaN	NaN	0
1548	1602	NaN	NaN	0
1548	1666	NaN	NaN	0
1548	1730	NaN	NaN	0
1548	1794	NaN	NaN	0
1548	1858	NaN	NaN	0
1548	1922	NaN	NaN	0
1612	66	NaN	NaN	0
1612	130	NaN	NaN	0
1612	194	NaN	NaN	0
1612	258	NaN	NaN	0
1612	322	NaN	NaN	0
1612	386	NaN	NaN	0
1612	450	NaN	NaN	0
1612	514	NaN	NaN	0
1612	578	NaN	NaN	0
1612	642	NaN	NaN	0
1612	706	-1.933332434	2.32257309	2
1612	770	-2.229803981	2.107160677	2
1612	834	-2.293491091	1.744694153	2
1612	898	-2.207881085	1.372182903	2
1612	962	-2.085296933	0.9638039402	1
1612	1026	-2.010231215	0.5907620468	1
1612	1090	-1.980926365	0.5031575693	1
1612	1154	-1.926879157	0.4971705248	1
1612	1218	-1.835050806	0.3422935557	1
1612	1282	NaN	NaN	0
1612	1346	NaN	NaN	0
1612	1410	NaN	NaN	0
1612	1474	NaN	NaN	0
1612	1538	NaN	NaN	0
1612	1602	NaN	NaN	0
1612	1666	NaN	NaN	0
1612	1730	NaN	NaN	0
1612	1794	NaN	NaN	0
1612	1858	NaN	NaN	0
1612	1922	NaN	NaN	0
1676	66	NaN	NaN	0
1676	130	NaN	NaN	0
1676	194	NaN	NaN	0
1676	258	NaN	NaN	0
1676	322	NaN	NaN	0
1676	386	NaN	NaN	0
1676	450	NaN	NaN	0
1676	514	NaN	NaN	0
1676	578	NaN	NaN	0
1676	642	NaN	NaN	0
1676	706	NaN	NaN	0
1676	770	NaN	NaN	0
1676	834	NaN	NaN	0
1676	898	NaN	NaN	0
1676	962	NaN	NaN	0
1676	1026	NaN	NaN	0
1676	1090	NaN	NaN	0
1676	1154	NaN	NaN	0
1676	1218	NaN	NaN	0
1676	1282	NaN	NaN	0
1676	1346	NaN	NaN	0
1676	1410	NaN	NaN	0
1676	1474	NaN	NaN	0
1676	1538	NaN	NaN	0
1676	1602	NaN	NaN	0
1676	1666	NaN	NaN	0
1676	1730	NaN	NaN	0
1676	1794	NaN	NaN	0
1676	1858	NaN	NaN	0
1676	1922	NaN	NaN	0
1740	66	NaN	NaN	0
1740	130	NaN	NaN	0
1740	194	NaN	NaN	0
1740	258	NaN	NaN	0
1740	322	NaN	NaN	0
1740	386	NaN	NaN	0
1740	450	NaN	NaN	0
1740	514	NaN	NaN	0
1740	578	NaN	NaN	0
1740	642	NaN	NaN	0
1740	706	NaN	NaN	0
1740	770	NaN	NaN	0
1740	834	NaN	NaN	0
1740	898	NaN	NaN	0
1740	962	NaN	NaN	0
1740	1026	NaN	NaN	0
1740	1090	NaN	NaN	0
1740	1154	NaN	NaN	0
1740	1218	NaN	NaN	0
1740	1282	NaN	NaN	0
1740	1346	NaN	NaN	0
1740	1410	NaN	NaN	0
1740	1474	NaN	NaN	0
1740	1538	NaN	NaN	0
1740	1602	NaN	NaN	0
1740	1666	NaN	NaN	0
1740	1730	NaN	NaN	0
1740	1794	NaN	NaN	0
1740	1858	NaN	NaN	0
1740	1922	NaN	NaN	0
1804	66	NaN	NaN	0
1804	130	NaN	NaN	0
1804	194	NaN	NaN	0
1804	258	NaN	NaN	0
1804	322	NaN	NaN	0
1804	386	NaN	NaN	0
1804	450	NaN	NaN	0
1804	514	NaN	NaN	0
1804	578	NaN	NaN	0
1804	642	NaN	NaN	0
1804	706	NaN	NaN	0
1804	770	NaN	NaN	0
1804	834	NaN	NaN	0
1804	898	NaN	NaN	0
1804	962	NaN	NaN	0
1804	1026	NaN	NaN	0
1804	1090	NaN	NaN	0
1804	1154	NaN	NaN	0
1804	1218	NaN	NaN	0
1804	1282	NaN	NaN	0
1804	1346	NaN	NaN	0
1804	1410	NaN	NaN	0
1804	1474	NaN	NaN	0
1804	1538	NaN	NaN	0
1804	1602	NaN	NaN	0
1804	1666	NaN	NaN	0
1804	1730	NaN	NaN	0
1804	1794	NaN	NaN	0
1804	1858	NaN	NaN	0
1804	1922	NaN	NaN	0
