# Supplementary material for: Pathogenic Huntingtin aggregates alter actin organization and cellular stiffness resulting in stalled clathrin-mediated endocytosis
Source: eLife. 2024 Oct 9;13:e98363. doi: 10.7554/eLife.98363 (PMC11643626; doi:10.7554/eLife.98363)
Supplement: Source data 2. [file elife-98363-data2.zip › PLOTS_DATA/3_LATA/MV_LATA.txt]

PIVlab	ASCII chart output - 12-Oct-2022
FRAME: 38	filenames: MEAN of frames 1:37 & MEAN of frames 1:37	conversion factor xy (px -> m): 1	conversion factor uv (px/frame -> m/s): 1
x [px]	y [px]	u [px/frame]	v [px/frame]	Vector type [-]
68	66	NaN	NaN	0
68	130	NaN	NaN	0
68	194	NaN	NaN	0
68	258	NaN	NaN	0
68	322	NaN	NaN	0
68	386	NaN	NaN	0
68	450	NaN	NaN	0
68	514	NaN	NaN	0
68	578	NaN	NaN	0
68	642	NaN	NaN	0
68	706	NaN	NaN	0
68	770	NaN	NaN	0
68	834	NaN	NaN	0
68	898	NaN	NaN	0
68	962	NaN	NaN	0
68	1026	NaN	NaN	0
68	1090	NaN	NaN	0
68	1154	NaN	NaN	0
68	1218	NaN	NaN	0
68	1282	NaN	NaN	0
68	1346	NaN	NaN	0
68	1410	NaN	NaN	0
68	1474	NaN	NaN	0
132	66	NaN	NaN	0
132	130	NaN	NaN	0
132	194	NaN	NaN	0
132	258	NaN	NaN	0
132	322	NaN	NaN	0
132	386	NaN	NaN	0
132	450	NaN	NaN	0
132	514	NaN	NaN	0
132	578	NaN	NaN	0
132	642	NaN	NaN	2
132	706	-0.5817063355	-0.1472054115	1
132	770	-0.3843824245	-0.2250016996	1
132	834	-0.1844203234	-0.253904355	1
132	898	NaN	NaN	2
132	962	NaN	NaN	0
132	1026	NaN	NaN	0
132	1090	NaN	NaN	0
132	1154	NaN	NaN	0
132	1218	NaN	NaN	0
132	1282	NaN	NaN	0
132	1346	NaN	NaN	0
132	1410	NaN	NaN	0
132	1474	NaN	NaN	0
196	66	NaN	NaN	0
196	130	NaN	NaN	0
196	194	NaN	NaN	0
196	258	NaN	NaN	0
196	322	NaN	NaN	0
196	386	NaN	NaN	0
196	450	NaN	NaN	0
196	514	NaN	NaN	2
196	578	-0.5052161956	-0.07357602727	1
196	642	-0.5306148659	-0.122146817	1
196	706	-0.5191091529	-0.1947082044	1
196	770	-0.3371052485	-0.330729659	1
196	834	-0.1469916079	-0.3523559949	1
196	898	NaN	NaN	2
196	962	NaN	NaN	2
196	1026	NaN	NaN	2
196	1090	NaN	NaN	0
196	1154	NaN	NaN	0
196	1218	NaN	NaN	0
196	1282	NaN	NaN	0
196	1346	NaN	NaN	0
196	1410	NaN	NaN	0
196	1474	NaN	NaN	0
260	66	NaN	NaN	0
260	130	NaN	NaN	0
260	194	NaN	NaN	0
260	258	NaN	NaN	0
260	322	NaN	NaN	0
260	386	-0.6993056204	-0.8328219688	2
260	450	-0.6629543247	-0.6847059089	1
260	514	-0.4644172367	-0.3205000484	1
260	578	-0.3568797122	-0.04205076035	1
260	642	-0.3664091915	-0.1265503957	1
260	706	-0.3695751348	-0.2870640197	1
260	770	-0.2178878423	-0.4785548547	1
260	834	-0.08003190326	-0.5009320111	1
260	898	-0.03937739356	-0.4663026072	1
260	962	-0.02963451474	-0.4441324063	1
260	1026	-0.1003148129	-0.416104734	2
260	1090	NaN	NaN	2
260	1154	NaN	NaN	0
260	1218	NaN	NaN	0
260	1282	NaN	NaN	0
260	1346	NaN	NaN	0
260	1410	NaN	NaN	0
260	1474	NaN	NaN	0
324	66	NaN	NaN	0
324	130	NaN	NaN	0
324	194	NaN	NaN	0
324	258	NaN	NaN	0
324	322	NaN	NaN	2
324	386	-0.6282801487	-0.8911801102	2
324	450	-0.5475807147	-0.7575281266	1
324	514	-0.3535047347	-0.4197025691	1
324	578	-0.2459380916	-0.1035247485	1
324	642	-0.2483806336	-0.1271208305	1
324	706	-0.2751027948	-0.3312392034	1
324	770	-0.1786232294	-0.5693195205	2
324	834	-0.006570222255	-0.633844457	1
324	898	-0.002137469895	-0.6032486478	1
324	962	-0.1253528197	-0.551249768	1
324	1026	-0.2130469581	-0.5073270565	2
324	1090	-0.1910059615	-0.3722661263	2
324	1154	-0.1519581605	-0.2497229511	2
324	1218	-0.1294729873	-0.2076651353	2
324	1282	NaN	NaN	0
324	1346	NaN	NaN	0
324	1410	NaN	NaN	0
324	1474	NaN	NaN	0
388	66	NaN	NaN	0
388	130	NaN	NaN	0
388	194	NaN	NaN	0
388	258	-0.4630076906	-0.8787557221	2
388	322	NaN	NaN	2
388	386	-0.4395297636	-0.8122107686	1
388	450	-0.3804285932	-0.7136089872	1
388	514	-0.2829117691	-0.5107422328	1
388	578	-0.1773285705	-0.2609176601	1
388	642	-0.1505517757	-0.2088154053	1
388	706	-0.1800894302	-0.3393992593	1
388	770	-0.1875868404	-0.5587390988	1
388	834	-0.07795896474	-0.6729979562	1
388	898	-0.09469474295	-0.6787782136	1
388	962	-0.2328326634	-0.616273138	1
388	1026	-0.3158939647	-0.5769270875	1
388	1090	-0.2913437529	-0.4582666385	1
388	1154	-0.2178874292	-0.306353024	1
388	1218	-0.1646862902	-0.2579705011	2
388	1282	NaN	NaN	0
388	1346	NaN	NaN	0
388	1410	NaN	NaN	0
388	1474	NaN	NaN	0
452	66	NaN	NaN	0
452	130	NaN	NaN	0
452	194	-0.3490656588	-0.8315048701	1
452	258	-0.3206099483	-0.7769651984	1
452	322	-0.3417597935	-0.6830284797	1
452	386	-0.337454505	-0.6484044718	1
452	450	-0.3196634188	-0.6314531483	1
452	514	-0.3313086551	-0.5694252442	1
452	578	-0.2630316983	-0.4342235767	1
452	642	-0.1838205631	-0.3629555638	1
452	706	-0.2170924049	-0.4324015643	1
452	770	-0.2726331916	-0.5648803032	1
452	834	-0.1796221927	-0.6531291861	2
452	898	-0.1586352356	-0.6545720509	1
452	962	-0.2102014259	-0.5726229665	1
452	1026	-0.2489970464	-0.572241362	1
452	1090	-0.2851412032	-0.5490557351	1
452	1154	-0.2184430611	-0.4554896404	1
452	1218	-0.1691280076	-0.3709291991	1
452	1282	-0.1484652095	-0.3205874786	2
452	1346	NaN	NaN	0
452	1410	NaN	NaN	0
452	1474	NaN	NaN	0
516	66	NaN	NaN	0
516	130	NaN	NaN	0
516	194	-0.17841495	-0.8019274487	2
516	258	-0.1562186501	-0.7048657187	1
516	322	-0.2472417154	-0.5534563865	1
516	386	-0.2994851914	-0.4864657616	1
516	450	-0.3258280875	-0.538277156	1
516	514	-0.3597817486	-0.5838117056	1
516	578	-0.2985099662	-0.549273564	1
516	642	-0.1589631052	-0.4940931754	1
516	706	-0.1608620955	-0.4942727049	1
516	770	-0.1860864809	-0.5374331173	1
516	834	-0.05610697278	-0.5698540681	1
516	898	-0.03641787171	-0.5053323296	1
516	962	-0.09327894905	-0.4256933559	1
516	1026	-0.1781112198	-0.5247850954	1
516	1090	-0.2646402859	-0.5959107344	1
516	1154	-0.2619659956	-0.5558056034	1
516	1218	-0.2109127193	-0.4759121505	1
516	1282	-0.1702294083	-0.4313138454	1
516	1346	NaN	NaN	2
516	1410	NaN	NaN	0
516	1474	NaN	NaN	0
580	66	NaN	NaN	0
580	130	0.03334231469	-0.7219363307	2
580	194	0.05644124817	-0.7458270338	1
580	258	0.04868141721	-0.6410313396	1
580	322	-0.05249120868	-0.48222058	1
580	386	-0.1707113673	-0.3888722561	1
580	450	-0.2918453404	-0.4745289131	1
580	514	-0.3917796676	-0.5824448265	1
580	578	-0.3674077239	-0.6101663964	1
580	642	-0.224022664	-0.5672119101	1
580	706	-0.1365932183	-0.5215397094	1
580	770	-0.005722987843	-0.5035147286	2
580	834	0.1858621751	-0.5156841976	1
580	898	0.1199559021	-0.4480090004	1
580	962	-0.02906621562	-0.4012866172	1
580	1026	-0.1818056915	-0.5133251175	1
580	1090	-0.3343909243	-0.5796337966	1
580	1154	-0.3950600765	-0.5584957746	1
580	1218	-0.3510221972	-0.5264701139	1
580	1282	-0.2770705571	-0.5048939067	1
580	1346	NaN	NaN	2
580	1410	NaN	NaN	2
580	1474	NaN	NaN	0
644	66	NaN	NaN	0
644	130	0.07307195035	-0.6299812568	2
644	194	0.09699589706	-0.6520668276	2
644	258	0.02022825057	-0.5556448854	1
644	322	-0.04714270252	-0.4734887708	1
644	386	-0.1271670294	-0.4321602021	1
644	450	-0.2582115389	-0.5711313855	1
644	514	-0.3896480576	-0.7153381337	1
644	578	-0.4517242541	-0.7872797264	1
644	642	-0.3795302779	-0.7460786359	1
644	706	-0.2496321247	-0.6624914706	1
644	770	-0.02163233414	-0.5555396788	1
644	834	0.2308633222	-0.523573584	1
644	898	0.1471159268	-0.4555777309	1
644	962	-0.00238915204	-0.4429493922	1
644	1026	-0.1511143861	-0.5363668123	1
644	1090	-0.2542978094	-0.5457389952	1
644	1154	-0.3041478591	-0.5075346875	1
644	1218	-0.3624597955	-0.4872597875	1
644	1282	-0.3912742745	-0.4440679128	1
644	1346	-0.5135161274	-0.3812216715	2
644	1410	-0.63553145	-0.3422824311	2
644	1474	NaN	NaN	0
708	66	NaN	NaN	0
708	130	0.1051982265	-0.5320479272	2
708	194	0.04580730303	-0.5298315206	1
708	258	-0.07931285419	-0.5151127574	1
708	322	-0.1495792668	-0.5496733186	1
708	386	-0.2060570583	-0.5872134625	1
708	450	-0.2485617714	-0.7117972316	1
708	514	-0.3299140525	-0.8351943091	2
708	578	-0.3879617671	-0.9138105123	1
708	642	-0.3581160154	-0.8782105293	1
708	706	-0.2611819691	-0.7590983981	1
708	770	-0.1174270381	-0.6409075917	1
708	834	0.03571479224	-0.5609677545	1
708	898	0.04573830432	-0.4646825405	1
708	962	-0.0370501858	-0.5060024962	1
708	1026	-0.1429237403	-0.6058117344	1
708	1090	-0.1838787461	-0.5571918138	1
708	1154	-0.2228347644	-0.4706997363	1
708	1218	-0.3529555834	-0.3968005321	1
708	1282	-0.460997646	-0.3393443637	1
708	1346	-0.7130795917	-0.2943703941	1
708	1410	-0.8561501038	-0.2659027702	2
708	1474	NaN	NaN	0
772	66	NaN	NaN	0
772	130	NaN	NaN	2
772	194	-0.007259180284	-0.4500038462	2
772	258	-0.1561353016	-0.4713313842	1
772	322	-0.2136661021	-0.5368957906	1
772	386	-0.2108162944	-0.5952221842	1
772	450	-0.1591615184	-0.661733923	1
772	514	-0.1844278361	-0.7419973716	2
772	578	-0.2434321814	-0.8216509252	1
772	642	-0.2398021096	-0.8044589657	1
772	706	-0.2080882222	-0.7196177718	1
772	770	-0.1667316753	-0.6315082269	1
772	834	-0.1051228416	-0.5564015325	1
772	898	-0.111044032	-0.4785847673	1
772	962	-0.1501950671	-0.571566429	1
772	1026	-0.1575329879	-0.6656780527	1
772	1090	-0.1990876825	-0.581199627	1
772	1154	-0.2559518699	-0.4218597954	1
772	1218	-0.3522227947	-0.2818470563	1
772	1282	-0.436928583	-0.2327060502	1
772	1346	-0.7326952378	-0.1981492746	1
772	1410	-0.8907807448	-0.1624362677	1
772	1474	NaN	NaN	0
836	66	NaN	NaN	0
836	130	0.1505138632	-0.4097388658	2
836	194	-0.0423825463	-0.4321598058	1
836	258	-0.286883512	-0.4472842784	1
836	322	-0.3892839939	-0.477335459	1
836	386	-0.2776209354	-0.5045697126	1
836	450	-0.104558156	-0.4898294074	1
836	514	-0.1107045885	-0.5420692644	1
836	578	-0.1956640193	-0.6469810759	1
836	642	-0.1897510986	-0.6314973565	1
836	706	-0.183925829	-0.5534683987	1
836	770	-0.2205362704	-0.4934004187	1
836	834	-0.2605502746	-0.4720976719	1
836	898	-0.2560959969	-0.4888224096	1
836	962	-0.2197970401	-0.6255048563	1
836	1026	-0.07503233345	-0.6647557487	1
836	1090	-0.0223017089	-0.5686489477	1
836	1154	-0.06879587041	-0.3179197235	1
836	1218	-0.1645234177	-0.1377498671	1
836	1282	-0.2875386941	-0.1345085901	2
836	1346	-0.5058021921	-0.1457679786	2
836	1410	-0.6627056895	-0.14535833	2
836	1474	NaN	NaN	0
900	66	NaN	NaN	0
900	130	0.1962143632	-0.3597517796	2
900	194	-0.0583123302	-0.4192375696	1
900	258	-0.4029917897	-0.4264300727	1
900	322	-0.5581663616	-0.4027601154	1
900	386	-0.4049265524	-0.4161753194	1
900	450	-0.1831656551	-0.4100406724	1
900	514	-0.1657023863	-0.4929706721	1
900	578	-0.2303552561	-0.549774786	1
900	642	-0.1932197919	-0.4986128301	1
900	706	-0.2122629242	-0.3925101064	1
900	770	-0.247861671	-0.3361058633	1
900	834	-0.2977063743	-0.3991614447	1
900	898	-0.2489654509	-0.5028030012	1
900	962	-0.1501006745	-0.6476822105	1
900	1026	0.1216346744	-0.6385614982	1
900	1090	0.2249842754	-0.4800297184	1
900	1154	0.1512473462	-0.2701691899	1
900	1218	0.06468406785	-0.1845800301	1
900	1282	-0.02650323393	-0.2014867504	2
900	1346	-0.1773481945	-0.2542753988	1
900	1410	-0.3269525205	-0.2946226549	2
900	1474	NaN	NaN	0
964	66	NaN	NaN	0
964	130	0.1391034602	-0.3168974556	2
964	194	-0.1612988869	-0.4308216514	1
964	258	-0.4832082708	-0.4278243443	1
964	322	-0.6163952391	-0.364665131	1
964	386	-0.4740784188	-0.3782327741	1
964	450	-0.3411870644	-0.4337889725	1
964	514	-0.309900872	-0.5263605114	1
964	578	-0.3314509311	-0.5738577026	1
964	642	-0.309826919	-0.5528627239	1
964	706	-0.3346983203	-0.4792226992	1
964	770	-0.376896563	-0.4027876948	1
964	834	-0.3679675002	-0.4191396534	1
964	898	-0.2308573351	-0.5077970869	1
964	962	-0.07368019821	-0.5876012272	1
964	1026	0.2540776479	-0.5626902054	1
964	1090	0.3537077652	-0.3678619795	1
964	1154	0.239888024	-0.2043825927	1
964	1218	0.1994200325	-0.2729753486	1
964	1282	0.1354658515	-0.4111193699	1
964	1346	0.007235177434	-0.5331703404	1
964	1410	-0.1371842398	-0.5628723932	2
964	1474	NaN	NaN	0
1028	66	NaN	NaN	0
1028	130	-0.03760664203	-0.3540064932	2
1028	194	-0.3277341017	-0.4716047469	1
1028	258	-0.4989730774	-0.4824762208	1
1028	322	-0.54746479	-0.3993907177	1
1028	386	-0.4624749134	-0.3856893062	1
1028	450	-0.3571541022	-0.466832109	1
1028	514	-0.3246288153	-0.5290328159	1
1028	578	-0.2916246181	-0.5641371235	1
1028	642	-0.3385222477	-0.5860929235	1
1028	706	-0.3740912977	-0.5630791681	1
1028	770	-0.3590561167	-0.5027657116	1
1028	834	-0.3433417454	-0.4956831048	1
1028	898	-0.2169987335	-0.5180646059	1
1028	962	-0.1025030904	-0.5208916888	1
1028	1026	0.09447901939	-0.5283738134	1
1028	1090	0.1702854758	-0.3623960074	1
1028	1154	0.1497980911	-0.2511675315	1
1028	1218	0.1832006842	-0.360787037	2
1028	1282	0.2206175649	-0.5704131378	1
1028	1346	0.1510477669	-0.7398155058	1
1028	1410	-0.01400280137	-0.7946707958	2
1028	1474	NaN	NaN	0
1092	66	NaN	NaN	0
1092	130	-0.2182736056	-0.4869051948	2
1092	194	-0.4162800307	-0.5731214771	1
1092	258	-0.503213441	-0.60038635	1
1092	322	-0.5513411105	-0.5737104061	1
1092	386	-0.4252551484	-0.5090246173	1
1092	450	-0.3405275001	-0.4912459051	1
1092	514	-0.2854228618	-0.4649132484	1
1092	578	-0.276044926	-0.5009033904	1
1092	642	-0.3666809224	-0.5841147675	1
1092	706	-0.3723097222	-0.5796909819	1
1092	770	-0.2875153113	-0.5462501313	1
1092	834	-0.2097307337	-0.5722281163	1
1092	898	-0.1188449232	-0.5780742507	1
1092	962	-0.06822837177	-0.5746500881	1
1092	1026	-0.01164923113	-0.6268682843	1
1092	1090	0.002502186888	-0.5737699674	1
1092	1154	0.01953139713	-0.4540951691	1
1092	1218	0.1433207251	-0.4774251637	1
1092	1282	0.2761493947	-0.6364801255	1
1092	1346	0.2791354495	-0.8079816967	1
1092	1410	0.1424541013	-0.849801328	1
1092	1474	NaN	NaN	0
1156	66	NaN	NaN	0
1156	130	-0.2668204217	-0.5629073658	2
1156	194	-0.4140258643	-0.595065558	1
1156	258	-0.4723103911	-0.6379136709	1
1156	322	-0.5319957631	-0.6622606046	1
1156	386	-0.3682591424	-0.5990401937	1
1156	450	-0.3056825748	-0.5149790711	1
1156	514	-0.2961232795	-0.4552896201	1
1156	578	-0.3261028384	-0.4618153691	1
1156	642	-0.4488413316	-0.5357243466	1
1156	706	-0.4555209285	-0.5291489937	2
1156	770	-0.3211237993	-0.5531587796	1
1156	834	-0.134907189	-0.6082997072	1
1156	898	-0.06080714338	-0.5721291906	1
1156	962	0.0544004973	-0.5663710996	1
1156	1026	0.02782167901	-0.6544573994	1
1156	1090	-0.0377593219	-0.667854716	1
1156	1154	-0.02596421248	-0.5599729959	1
1156	1218	0.1193527059	-0.5333649983	1
1156	1282	0.2793925477	-0.6753489737	1
1156	1346	0.2685808613	-0.7948424216	2
1156	1410	NaN	NaN	0
1156	1474	NaN	NaN	0
1220	66	NaN	NaN	0
1220	130	NaN	NaN	2
1220	194	-0.2651848194	-0.5139696855	2
1220	258	-0.3668604297	-0.5768330583	1
1220	322	-0.4154744519	-0.630056408	1
1220	386	-0.3054834796	-0.6358782688	1
1220	450	-0.2141684926	-0.5582877061	1
1220	514	-0.231463893	-0.550377416	1
1220	578	-0.3317675716	-0.53231987	1
1220	642	-0.5270931708	-0.5317492484	1
1220	706	-0.4897336367	-0.4955752708	1
1220	770	-0.2755414057	-0.5530279919	1
1220	834	-0.03259976502	-0.5852476469	1
1220	898	-0.02675951116	-0.5456392479	1
1220	962	0.02292028397	-0.5053752093	1
1220	1026	-0.02119173255	-0.5832783261	1
1220	1090	-0.04170005192	-0.6271149933	1
1220	1154	0.03573651735	-0.5517178055	1
1220	1218	0.1856246616	-0.5174445978	1
1220	1282	0.2927375216	-0.6651326771	1
1220	1346	0.2610345199	-0.7441101978	2
1220	1410	NaN	NaN	0
1220	1474	NaN	NaN	0
1284	66	NaN	NaN	0
1284	130	-0.1018115783	-0.3695686684	2
1284	194	-0.166451293	-0.4609882165	1
1284	258	-0.341119579	-0.510418177	1
1284	322	-0.3578743735	-0.5354516118	1
1284	386	-0.2355567422	-0.5825401958	1
1284	450	-0.1286106817	-0.5767129516	1
1284	514	-0.2373023994	-0.6042423233	1
1284	578	-0.3544581633	-0.591539726	1
1284	642	-0.4940950565	-0.5743299832	1
1284	706	-0.5036529268	-0.5310501696	1
1284	770	-0.3630402224	-0.5707192281	1
1284	834	-0.1700762759	-0.5725083983	1
1284	898	-0.0936316732	-0.5444413921	1
1284	962	0.004385038633	-0.4772264096	1
1284	1026	0.0001286522089	-0.5439058941	1
1284	1090	0.04777360805	-0.5849113533	1
1284	1154	0.1577884729	-0.5225549275	1
1284	1218	0.2290621653	-0.5160244586	1
1284	1282	0.2316104092	-0.6430384213	1
1284	1346	NaN	NaN	0
1284	1410	NaN	NaN	0
1284	1474	NaN	NaN	0
1348	66	NaN	NaN	0
1348	130	-0.1737416729	-0.2863974849	2
1348	194	-0.2658360757	-0.4301454735	1
1348	258	-0.5213700783	-0.4472368704	1
1348	322	-0.5624837824	-0.4733764456	1
1348	386	-0.4196298738	-0.5372558272	1
1348	450	-0.311313556	-0.5707470661	1
1348	514	-0.3280677941	-0.6172972005	1
1348	578	-0.4041279142	-0.6161979905	1
1348	642	-0.4745277931	-0.6327368916	1
1348	706	-0.513122801	-0.6296984103	1
1348	770	-0.4264323216	-0.6252660815	1
1348	834	-0.2480628914	-0.5434089192	1
1348	898	-0.08441646169	-0.4965259143	1
1348	962	0.05503374487	-0.4728128433	1
1348	1026	0.09086019082	-0.5574759822	1
1348	1090	0.1720693089	-0.5936778961	1
1348	1154	0.2067343444	-0.5558807939	2
1348	1218	0.1909670454	-0.5511471577	2
1348	1282	0.1368570827	-0.6298651062	2
1348	1346	NaN	NaN	0
1348	1410	NaN	NaN	0
1348	1474	NaN	NaN	0
1412	66	NaN	NaN	0
1412	130	NaN	NaN	0
1412	194	-0.4433293581	-0.4171832083	2
1412	258	-0.7120618601	-0.3972951378	1
1412	322	-0.8327686964	-0.3952247663	2
1412	386	-0.7031435459	-0.433839418	1
1412	450	-0.4909720082	-0.4905241889	1
1412	514	-0.36521484	-0.5506335974	1
1412	578	-0.3793632458	-0.598990347	1
1412	642	-0.4391406463	-0.6644515869	1
1412	706	-0.518171074	-0.6718196748	1
1412	770	-0.5442448668	-0.6645785129	1
1412	834	-0.4058019128	-0.5709604295	1
1412	898	-0.176910863	-0.512204582	2
1412	962	0.02576234472	-0.5630145611	1
1412	1026	0.1123357133	-0.6427867438	1
1412	1090	0.1921149721	-0.6649813663	2
1412	1154	NaN	NaN	2
1412	1218	0.1773880635	-0.6402823151	2
1412	1282	NaN	NaN	0
1412	1346	NaN	NaN	0
1412	1410	NaN	NaN	0
1412	1474	NaN	NaN	0
1476	66	NaN	NaN	0
1476	130	NaN	NaN	0
1476	194	NaN	NaN	0
1476	258	NaN	NaN	0
1476	322	NaN	NaN	0
1476	386	-0.7185571544	-0.3603528257	2
1476	450	-0.5432522304	-0.3786822278	1
1476	514	-0.4099304052	-0.4307915039	1
1476	578	-0.4000234199	-0.5099858877	2
1476	642	-0.4216055556	-0.610522823	1
1476	706	-0.5262637571	-0.6609747833	1
1476	770	-0.642421909	-0.6771897139	1
1476	834	-0.6108899308	-0.6153104674	1
1476	898	-0.332058137	-0.603137334	1
1476	962	-0.07666314337	-0.6988239461	2
1476	1026	0.006988094701	-0.7381106916	2
1476	1090	0.09179041401	-0.7236862652	2
1476	1154	NaN	NaN	0
1476	1218	NaN	NaN	0
1476	1282	NaN	NaN	0
1476	1346	NaN	NaN	0
1476	1410	NaN	NaN	0
1476	1474	NaN	NaN	0
1540	66	NaN	NaN	0
1540	130	NaN	NaN	0
1540	194	NaN	NaN	0
1540	258	NaN	NaN	0
1540	322	NaN	NaN	0
1540	386	NaN	NaN	0
1540	450	NaN	NaN	0
1540	514	NaN	NaN	0
1540	578	NaN	NaN	0
1540	642	NaN	NaN	2
1540	706	-0.5053536526	-0.613705883	2
1540	770	-0.6305693472	-0.6413184973	2
1540	834	-0.6502683606	-0.5928933983	2
1540	898	NaN	NaN	2
1540	962	NaN	NaN	0
1540	1026	NaN	NaN	0
1540	1090	NaN	NaN	0
1540	1154	NaN	NaN	0
1540	1218	NaN	NaN	0
1540	1282	NaN	NaN	0
1540	1346	NaN	NaN	0
1540	1410	NaN	NaN	0
1540	1474	NaN	NaN	0
1604	66	NaN	NaN	0
1604	130	NaN	NaN	0
1604	194	NaN	NaN	0
1604	258	NaN	NaN	0
1604	322	NaN	NaN	0
1604	386	NaN	NaN	0
1604	450	NaN	NaN	0
1604	514	NaN	NaN	0
1604	578	NaN	NaN	0
1604	642	NaN	NaN	0
1604	706	NaN	NaN	0
1604	770	NaN	NaN	0
1604	834	NaN	NaN	0
1604	898	NaN	NaN	0
1604	962	NaN	NaN	0
1604	1026	NaN	NaN	0
1604	1090	NaN	NaN	0
1604	1154	NaN	NaN	0
1604	1218	NaN	NaN	0
1604	1282	NaN	NaN	0
1604	1346	NaN	NaN	0
1604	1410	NaN	NaN	0
1604	1474	NaN	NaN	0
