# Supplementary material for: Pathogenic Huntingtin aggregates alter actin organization and cellular stiffness resulting in stalled clathrin-mediated endocytosis
Source: eLife. 2024 Oct 9;13:e98363. doi: 10.7554/eLife.98363 (PMC11643626; doi:10.7554/eLife.98363)
Supplement: Source data 2. [file elife-98363-data2.zip › PLOTS_DATA/8_Profilin_RNAi/MV_Profilin_RNAi.txt]

PIVlab	ASCII chart output - 12-Oct-2022
FRAME: 61	filenames: MEAN of frames 1:60 & MEAN of frames 1:60	conversion factor xy (px -> m): 1	conversion factor uv (px/frame -> m/s): 1
x [px]	y [px]	u [px/frame]	v [px/frame]	Vector type [-]
65	90	NaN	NaN	0
65	154	NaN	NaN	0
65	218	NaN	NaN	0
65	282	NaN	NaN	0
65	346	NaN	NaN	0
65	410	NaN	NaN	0
65	474	NaN	NaN	0
65	538	NaN	NaN	0
65	602	NaN	NaN	0
65	666	NaN	NaN	0
65	730	NaN	NaN	0
65	794	NaN	NaN	0
65	858	NaN	NaN	0
65	922	NaN	NaN	0
65	986	NaN	NaN	0
65	1050	NaN	NaN	0
65	1114	NaN	NaN	0
65	1178	NaN	NaN	0
65	1242	NaN	NaN	0
65	1306	NaN	NaN	0
65	1370	NaN	NaN	0
65	1434	NaN	NaN	0
65	1498	NaN	NaN	0
65	1562	NaN	NaN	0
65	1626	NaN	NaN	0
65	1690	NaN	NaN	0
65	1754	NaN	NaN	0
65	1818	NaN	NaN	0
129	90	NaN	NaN	0
129	154	NaN	NaN	0
129	218	NaN	NaN	0
129	282	NaN	NaN	0
129	346	NaN	NaN	0
129	410	NaN	NaN	0
129	474	NaN	NaN	0
129	538	NaN	NaN	0
129	602	NaN	NaN	0
129	666	NaN	NaN	0
129	730	NaN	NaN	0
129	794	NaN	NaN	0
129	858	NaN	NaN	0
129	922	NaN	NaN	0
129	986	NaN	NaN	0
129	1050	NaN	NaN	0
129	1114	NaN	NaN	0
129	1178	NaN	NaN	0
129	1242	NaN	NaN	0
129	1306	NaN	NaN	0
129	1370	NaN	NaN	0
129	1434	NaN	NaN	0
129	1498	NaN	NaN	0
129	1562	NaN	NaN	0
129	1626	NaN	NaN	0
129	1690	NaN	NaN	0
129	1754	NaN	NaN	0
129	1818	NaN	NaN	0
193	90	NaN	NaN	0
193	154	NaN	NaN	0
193	218	NaN	NaN	0
193	282	NaN	NaN	0
193	346	NaN	NaN	0
193	410	NaN	NaN	0
193	474	NaN	NaN	0
193	538	NaN	NaN	0
193	602	NaN	NaN	0
193	666	NaN	NaN	0
193	730	NaN	NaN	0
193	794	NaN	NaN	0
193	858	NaN	NaN	0
193	922	NaN	NaN	0
193	986	NaN	NaN	0
193	1050	NaN	NaN	0
193	1114	NaN	NaN	0
193	1178	NaN	NaN	0
193	1242	NaN	NaN	0
193	1306	NaN	NaN	0
193	1370	NaN	NaN	0
193	1434	NaN	NaN	0
193	1498	NaN	NaN	0
193	1562	NaN	NaN	0
193	1626	NaN	NaN	0
193	1690	NaN	NaN	0
193	1754	NaN	NaN	0
193	1818	NaN	NaN	0
257	90	NaN	NaN	0
257	154	NaN	NaN	0
257	218	NaN	NaN	0
257	282	NaN	NaN	0
257	346	NaN	NaN	0
257	410	NaN	NaN	0
257	474	NaN	NaN	0
257	538	NaN	NaN	0
257	602	NaN	NaN	0
257	666	NaN	NaN	0
257	730	0.05298532368	-0.4916468287	1
257	794	0.07443135762	-0.5675678958	1
257	858	0.07337890919	-0.4490338859	1
257	922	0.04692273241	-0.3656502615	1
257	986	0.02174984703	-0.2999870305	1
257	1050	0.005236115465	-0.2431336193	1
257	1114	-0.012657049	-0.2448988656	1
257	1178	NaN	NaN	0
257	1242	NaN	NaN	0
257	1306	NaN	NaN	0
257	1370	NaN	NaN	0
257	1434	NaN	NaN	0
257	1498	NaN	NaN	0
257	1562	NaN	NaN	0
257	1626	NaN	NaN	0
257	1690	NaN	NaN	0
257	1754	NaN	NaN	0
257	1818	NaN	NaN	0
321	90	NaN	NaN	0
321	154	NaN	NaN	0
321	218	NaN	NaN	0
321	282	NaN	NaN	0
321	346	NaN	NaN	0
321	410	NaN	NaN	0
321	474	NaN	NaN	0
321	538	NaN	NaN	0
321	602	NaN	NaN	2
321	666	-0.023256156	-0.3210941967	1
321	730	0.03925463666	-0.3138437168	1
321	794	0.1041604125	-0.3465360321	1
321	858	0.1009331665	-0.2961817608	1
321	922	0.08665837273	-0.2232001287	1
321	986	0.09025267638	-0.1787345309	1
321	1050	0.109935262	-0.2075270825	1
321	1114	0.09006260745	-0.2410962656	1
321	1178	0.1135022519	-0.4103410297	1
321	1242	0.1209338719	-0.4571336782	1
321	1306	0.0526922721	-0.2816560751	1
321	1370	NaN	NaN	0
321	1434	NaN	NaN	0
321	1498	NaN	NaN	0
321	1562	NaN	NaN	0
321	1626	NaN	NaN	0
321	1690	NaN	NaN	0
321	1754	NaN	NaN	0
321	1818	NaN	NaN	0
385	90	NaN	NaN	0
385	154	NaN	NaN	0
385	218	NaN	NaN	0
385	282	NaN	NaN	0
385	346	NaN	NaN	0
385	410	NaN	NaN	0
385	474	NaN	NaN	0
385	538	-0.001825758944	-0.1086239176	1
385	602	-0.03788556171	-0.1076798554	1
385	666	0.003596130973	-0.1233812318	1
385	730	0.08809703753	-0.03869175654	1
385	794	0.1157245531	-0.06544884873	1
385	858	0.0547017404	-0.1576175249	1
385	922	0.06744132073	-0.1286386262	1
385	986	0.09099316492	-0.07052280711	1
385	1050	0.1190792549	-0.1324895366	1
385	1114	0.1374779363	-0.2071089325	1
385	1178	0.1511777522	-0.3931735219	1
385	1242	0.1331557685	-0.4968472471	1
385	1306	0.06054713954	-0.3015199903	1
385	1370	0.02255293202	-0.1472766038	1
385	1434	NaN	NaN	0
385	1498	NaN	NaN	0
385	1562	NaN	NaN	0
385	1626	NaN	NaN	0
385	1690	NaN	NaN	0
385	1754	NaN	NaN	0
385	1818	NaN	NaN	0
449	90	NaN	NaN	0
449	154	NaN	NaN	0
449	218	NaN	NaN	0
449	282	NaN	NaN	0
449	346	NaN	NaN	0
449	410	NaN	NaN	0
449	474	0.1150942474	0.1853778013	1
449	538	0.006950479261	0.06018722851	1
449	602	-0.02527142832	0.03597451966	1
449	666	0.06599681995	0.07628762219	1
449	730	0.2228086279	0.1877704109	1
449	794	0.1920890319	0.1312026747	1
449	858	0.007587544893	-0.07156612591	1
449	922	0.007417440062	-0.09690150018	1
449	986	0.03840993689	-0.06488784234	1
449	1050	0.1112548605	-0.06284041334	1
449	1114	0.1568858302	-0.1277777687	1
449	1178	0.1681768082	-0.2613269175	1
449	1242	0.07182185586	-0.3678182606	1
449	1306	-0.04692975488	-0.2258032171	1
449	1370	-0.09274856942	-0.08266340543	1
449	1434	-0.0964075039	-0.03524689263	1
449	1498	-0.0187897414	-0.06734251232	1
449	1562	NaN	NaN	0
449	1626	NaN	NaN	0
449	1690	NaN	NaN	0
449	1754	NaN	NaN	0
449	1818	NaN	NaN	0
513	90	NaN	NaN	0
513	154	NaN	NaN	0
513	218	NaN	NaN	0
513	282	NaN	NaN	0
513	346	NaN	NaN	0
513	410	0.0404356752	0.3866416976	1
513	474	0.08110733599	0.2813546498	1
513	538	-0.00766781053	0.1452662729	1
513	602	-0.03212623959	0.1003768949	1
513	666	0.09183406164	0.1368118525	1
513	730	0.2984155265	0.1986911451	1
513	794	0.2401405513	0.156131094	1
513	858	0.0172508946	0.002977313508	1
513	922	-0.03551443984	-0.04040820852	1
513	986	0.00167647998	-0.07534105372	1
513	1050	0.09438428208	-0.04781855417	1
513	1114	0.1872003467	-0.0334277007	1
513	1178	0.2053858161	-0.04029034173	1
513	1242	0.06418594957	-0.1128434682	1
513	1306	-0.04412151465	-0.05342529223	1
513	1370	-0.131204767	0.01056297596	1
513	1434	-0.127097501	0.02292260867	1
513	1498	0.005960613717	-0.04337093431	1
513	1562	0.04939810531	-0.1186388051	1
513	1626	NaN	NaN	0
513	1690	NaN	NaN	0
513	1754	NaN	NaN	0
513	1818	NaN	NaN	0
577	90	NaN	NaN	0
577	154	NaN	NaN	0
577	218	NaN	NaN	0
577	282	NaN	NaN	0
577	346	-0.1569810862	0.2063396811	1
577	410	-0.1181764298	0.280370647	1
577	474	-0.03000684212	0.1487428822	1
577	538	-0.002840630724	0.06256347717	1
577	602	0.02874372597	0.0316864089	1
577	666	0.1549104493	0.04044883003	1
577	730	0.3141679119	0.01569284448	1
577	794	0.268545958	0.02933487057	1
577	858	0.09755143942	0.03032900009	1
577	922	0.01684726049	-0.003984181065	1
577	986	0.02349449003	-0.07183553757	1
577	1050	0.08197474872	-0.05787522394	1
577	1114	0.1411604735	-0.001992735398	1
577	1178	0.117971727	0.1146639553	1
577	1242	0.03804531555	0.07830532864	1
577	1306	0.01777850323	0.09410842273	1
577	1370	-0.04176953317	0.06110867639	1
577	1434	-0.06561933081	0.00936130894	1
577	1498	0.06224304706	-0.07220170896	1
577	1562	0.09588205584	-0.1236319102	1
577	1626	NaN	NaN	2
577	1690	NaN	NaN	0
577	1754	NaN	NaN	0
577	1818	NaN	NaN	0
641	90	NaN	NaN	0
641	154	NaN	NaN	0
641	218	NaN	NaN	0
641	282	NaN	NaN	0
641	346	-0.121463155	0.06484129236	1
641	410	-0.1361178321	0.09994886029	1
641	474	-0.08727718264	-0.0120249093	1
641	538	-0.02181513611	-0.01286917598	1
641	602	0.03104129309	0.007936520086	1
641	666	0.1449652945	0.0128082809	1
641	730	0.26907498	-0.05893729413	1
641	794	0.2563973313	-0.06032517731	1
641	858	0.151248949	-0.02776968699	1
641	922	0.1074272908	-0.06725638681	1
641	986	0.1232156492	-0.1909699836	1
641	1050	0.1594785246	-0.1703723056	1
641	1114	0.1376004422	-0.1247197863	1
641	1178	0.05076938162	0.04496872141	1
641	1242	-0.02585553903	0.108551433	1
641	1306	0.00637025963	0.1261283535	1
641	1370	-0.002325150562	0.0293376409	1
641	1434	-0.04721643679	-0.06502393938	1
641	1498	0.04482241552	-0.1175553905	1
641	1562	0.06356644006	-0.1498143129	1
641	1626	NaN	NaN	2
641	1690	NaN	NaN	0
641	1754	NaN	NaN	0
641	1818	NaN	NaN	0
705	90	NaN	NaN	0
705	154	NaN	NaN	0
705	218	NaN	NaN	0
705	282	NaN	NaN	2
705	346	NaN	NaN	2
705	410	-0.09005350804	-0.006913107902	1
705	474	-0.07501218104	-0.05643807085	1
705	538	-0.033708293	-0.01458064811	1
705	602	0.004991479626	0.04432176955	1
705	666	0.1149954449	0.06465635586	1
705	730	0.2152176115	-0.01280936239	1
705	794	0.2067526658	-0.05930775906	1
705	858	0.08555839543	-0.01967288207	1
705	922	0.02308414745	-0.03639683537	1
705	986	0.05107776909	-0.1989476645	1
705	1050	0.1332053855	-0.2440410403	1
705	1114	0.1152464059	-0.2196520646	1
705	1178	0.0156084026	-0.08310226818	1
705	1242	-0.1040667554	-0.003695717563	1
705	1306	-0.1167611359	0.04480923537	1
705	1370	-0.1278686084	-0.0009759663775	1
705	1434	-0.172787405	-0.06059696772	1
705	1498	-0.09085913682	-0.08413879647	1
705	1562	-0.06893129084	-0.1136761738	1
705	1626	-0.03363093093	-0.1999172908	2
705	1690	-0.01521210998	-0.1793774192	2
705	1754	NaN	NaN	0
705	1818	NaN	NaN	0
769	90	NaN	NaN	0
769	154	NaN	NaN	0
769	218	NaN	NaN	0
769	282	0.04557492394	-0.1198214597	2
769	346	0.07788020391	-0.1333898752	1
769	410	0.07848017957	-0.09773877013	1
769	474	0.09304597353	-0.1189888268	1
769	538	0.0628890158	-0.05088859405	1
769	602	0.07504022218	0.03098358994	1
769	666	0.140371802	-0.00881805079	1
769	730	0.1964157972	-0.06648665442	1
769	794	0.2015567288	-0.05018396741	1
769	858	0.07490228349	0.03100637308	1
769	922	-0.02608969242	0.05969018838	1
769	986	0.02161983847	-0.1098970077	1
769	1050	0.142749221	-0.2473562794	1
769	1114	0.1797550009	-0.2516461894	1
769	1178	0.1023437823	-0.2115461952	1
769	1242	-0.01540435832	-0.1466563515	1
769	1306	-0.0848961726	-0.08305305442	1
769	1370	-0.1343461585	-0.03535425008	1
769	1434	-0.2071337178	0.02785949725	1
769	1498	-0.1875870795	0.03340123325	1
769	1562	-0.1628358282	-0.0895374177	1
769	1626	-0.1085396952	-0.2286662006	1
769	1690	-0.07321564382	-0.2340566634	1
769	1754	NaN	NaN	0
769	1818	NaN	NaN	0
833	90	NaN	NaN	0
833	154	NaN	NaN	0
833	218	NaN	NaN	0
833	282	0.1360670884	-0.1034327758	1
833	346	0.183344634	-0.1371171001	1
833	410	0.1899649751	-0.1791206301	1
833	474	0.1861620462	-0.1761850283	1
833	538	0.1354367917	-0.09547808369	1
833	602	0.1328159279	-0.03136013415	1
833	666	0.1338610386	-0.08014944927	1
833	730	0.1205479417	-0.08666457322	1
833	794	0.1774153971	-0.006871176533	1
833	858	0.07924056478	0.105703726	1
833	922	-0.01729514911	0.1616539381	1
833	986	0.02147146022	0.0268297738	1
833	1050	0.1888150897	-0.2338691594	1
833	1114	0.3296115545	-0.2746617761	1
833	1178	0.3505828943	-0.2449086699	1
833	1242	0.2744298549	-0.2415933492	1
833	1306	0.1500145989	-0.1817870251	1
833	1370	0.02991579749	-0.02716879264	1
833	1434	-0.07280896675	0.09066884792	1
833	1498	-0.1675400544	0.1046902821	1
833	1562	-0.2165065409	-0.09201913842	1
833	1626	-0.2142169537	-0.2385677324	1
833	1690	-0.1899108899	-0.2440153145	1
833	1754	NaN	NaN	0
833	1818	NaN	NaN	0
897	90	NaN	NaN	0
897	154	NaN	NaN	0
897	218	NaN	NaN	0
897	282	0.1355241315	-0.06313309731	1
897	346	0.1401374721	-0.0712531429	1
897	410	0.1030918409	-0.1955840232	1
897	474	0.09345754112	-0.2201367679	1
897	538	0.1335427304	-0.1034305947	1
897	602	0.1460255936	-0.004949851853	1
897	666	0.09286633487	-0.0308064073	1
897	730	0.06513220597	-0.04168620907	1
897	794	0.1220748321	-0.01259209424	1
897	858	0.1171398788	0.07131217473	1
897	922	0.07588876322	0.1157868568	1
897	986	0.1350355304	-0.04602173896	1
897	1050	0.2813647264	-0.2886264021	1
897	1114	0.4035031518	-0.298567835	1
897	1178	0.4466704712	-0.229582212	1
897	1242	0.3979627437	-0.2207218449	1
897	1306	0.3151227018	-0.1894419541	1
897	1370	0.2075905022	-0.02680791411	1
897	1434	0.08352661758	0.102270821	1
897	1498	-0.08462166351	0.07098694871	1
897	1562	-0.2083763566	-0.08557881487	1
897	1626	-0.2216320343	-0.2143473115	1
897	1690	-0.2265324438	-0.2315482744	1
897	1754	NaN	NaN	0
897	1818	NaN	NaN	0
961	90	NaN	NaN	0
961	154	NaN	NaN	0
961	218	NaN	NaN	0
961	282	0.1142566163	-0.07878667151	1
961	346	0.08484181967	-0.1005088116	1
961	410	-0.006679026747	-0.1983816578	1
961	474	-0.004508901643	-0.2349153801	1
961	538	0.08095741054	-0.08660108088	1
961	602	0.1023065449	0.06652165105	1
961	666	0.05112884305	0.03182908872	1
961	730	0.04143374057	-0.02853261656	1
961	794	0.08019078591	-0.01412706123	1
961	858	0.1263394967	0.04359969625	1
961	922	0.1437639012	0.08225712089	1
961	986	0.2074613778	-0.06222802115	1
961	1050	0.279293538	-0.2137211996	1
961	1114	0.2977777498	-0.2281925927	1
961	1178	0.3222298687	-0.1842446974	1
961	1242	0.3622573404	-0.176835541	1
961	1306	0.3131106267	-0.1647887025	1
961	1370	0.2579391641	-0.05535124269	1
961	1434	0.1297298034	0.07463334823	1
961	1498	-0.05821935659	0.04294962848	1
961	1562	-0.202818769	-0.05204277821	1
961	1626	-0.3079506082	-0.164618429	1
961	1690	-0.3121802626	-0.1638885616	1
961	1754	NaN	NaN	0
961	1818	NaN	NaN	0
1025	90	NaN	NaN	0
1025	154	NaN	NaN	0
1025	218	NaN	NaN	0
1025	282	0.1488544289	-0.0560065561	1
1025	346	0.1240412354	-0.06351433951	1
1025	410	0.06035815733	-0.1665884831	1
1025	474	0.05890396803	-0.2585478891	1
1025	538	0.1022096471	-0.1299334229	1
1025	602	0.09644972254	0.0615372986	1
1025	666	0.06870113861	0.05306598842	1
1025	730	0.03767100917	-0.00911338375	1
1025	794	0.006087865903	-0.009531813174	1
1025	858	0.08446240454	0.03448374046	1
1025	922	0.1795157123	0.03236049176	1
1025	986	0.2240219071	-0.04613580973	1
1025	1050	0.1869841108	-0.06380989407	1
1025	1114	0.1376628107	-0.05020331626	1
1025	1178	0.1953467738	-0.02932647341	1
1025	1242	0.3212134499	-0.04078602861	1
1025	1306	0.3293308862	-0.01894512296	1
1025	1370	0.2720501091	0.08008356358	1
1025	1434	0.1483117309	0.2192370596	1
1025	1498	-0.03654132242	0.2464383828	1
1025	1562	-0.1731722363	0.1318115002	1
1025	1626	-0.3570532604	-0.02803651615	1
1025	1690	-0.3501992464	-0.03023369843	1
1025	1754	NaN	NaN	0
1025	1818	NaN	NaN	0
1089	90	NaN	NaN	0
1089	154	NaN	NaN	0
1089	218	NaN	NaN	0
1089	282	0.1770247062	0.005880803959	1
1089	346	0.1463799611	-0.01959314782	1
1089	410	0.1284346056	-0.1335711274	1
1089	474	0.1224693269	-0.2252732611	1
1089	538	0.09448400247	-0.1428129804	1
1089	602	0.06452755635	0.02884598115	1
1089	666	0.07118295726	0.0576357184	1
1089	730	0.03199130182	0.04957840297	1
1089	794	-0.04969126295	0.0202909675	1
1089	858	0.02983851772	0.004462889147	1
1089	922	0.1590602963	-0.004884263868	1
1089	986	0.1559745084	-0.04265633532	1
1089	1050	0.04219841475	0.02133761211	1
1089	1114	-0.03835711371	0.08419201371	1
1089	1178	0.05563778761	0.08823361612	1
1089	1242	0.2560675771	0.08508897893	1
1089	1306	0.2917283207	0.09884054986	1
1089	1370	0.2020703565	0.1438304645	1
1089	1434	0.06722100367	0.2283766786	1
1089	1498	-0.06375372289	0.3316406652	1
1089	1562	-0.1006915988	0.2628862568	1
1089	1626	-0.2220074707	0.1284733894	1
1089	1690	-0.2556908643	0.1043732325	1
1089	1754	NaN	NaN	0
1089	1818	NaN	NaN	0
1153	90	NaN	NaN	0
1153	154	NaN	NaN	0
1153	218	NaN	NaN	0
1153	282	0.2024259557	0.1244290675	1
1153	346	0.1843230519	0.07703576641	1
1153	410	0.1757438113	-0.0293013562	1
1153	474	0.1588313789	-0.08027975628	1
1153	538	0.1220519114	-0.06318832871	1
1153	602	0.1069684306	0.02695795088	1
1153	666	0.1484473308	0.06686264503	1
1153	730	0.1074719342	0.09002755586	1
1153	794	-0.004324919649	0.03177836427	1
1153	858	0.003612209428	-0.02432552813	1
1153	922	0.08678476441	-0.04066598294	1
1153	986	0.05511687707	0.002410501735	1
1153	1050	-0.1071187383	0.09471548946	1
1153	1114	-0.2021534836	0.1392341362	1
1153	1178	-0.08509706621	0.08872520632	1
1153	1242	0.1779474002	0.04238000923	1
1153	1306	0.2410953086	0.02983758329	1
1153	1370	0.09940853589	0.007926930193	1
1153	1434	-0.04169563583	0.04958512141	1
1153	1498	-0.1119864182	0.2315498526	1
1153	1562	-0.08087352885	0.3030746085	1
1153	1626	-0.1042653958	0.2798061961	1
1153	1690	-0.1672029583	0.2208095938	2
1153	1754	NaN	NaN	0
1153	1818	NaN	NaN	0
1217	90	NaN	NaN	0
1217	154	NaN	NaN	0
1217	218	NaN	NaN	0
1217	282	0.2091689273	0.2363272951	1
1217	346	0.1975839601	0.181631959	1
1217	410	0.1831728298	0.06585492672	1
1217	474	0.1674590998	0.02734690043	1
1217	538	0.1605105243	-0.02239374202	1
1217	602	0.1968727035	0.05114968025	1
1217	666	0.2668531276	0.1140014599	1
1217	730	0.1638625016	0.1244257776	1
1217	794	-0.04406748554	0.04563066987	1
1217	858	-0.08800698701	0.003219281475	1
1217	922	-0.0339633863	0.005253510917	1
1217	986	-0.03371204261	0.01427012408	1
1217	1050	-0.1680604676	0.04008919795	1
1217	1114	-0.2741842592	0.05784470856	1
1217	1178	-0.1717626912	0.01717570077	1
1217	1242	0.09202801502	-0.07011413644	1
1217	1306	0.2038375051	-0.08724379417	1
1217	1370	0.1598872646	-0.04766381852	1
1217	1434	0.04942175087	0.01209311553	1
1217	1498	0.01077408506	0.1976270722	1
1217	1562	-0.05340841705	0.2825425446	1
1217	1626	-0.1188582568	0.2931529541	1
1217	1690	NaN	NaN	0
1217	1754	NaN	NaN	0
1217	1818	NaN	NaN	0
1281	90	NaN	NaN	0
1281	154	NaN	NaN	0
1281	218	NaN	NaN	0
1281	282	0.127900064	0.241043004	2
1281	346	0.1334961973	0.226872972	2
1281	410	0.1334260815	0.1227978561	1
1281	474	0.1247360591	0.0966833805	1
1281	538	0.1516221956	0.06776279813	1
1281	602	0.1996800883	0.1030506592	1
1281	666	0.2354477181	0.1119594045	1
1281	730	0.1185731618	0.1312367971	1
1281	794	-0.1000335728	0.08129791604	1
1281	858	-0.1562856842	0.05545194624	1
1281	922	-0.1713436071	0.03807479058	1
1281	986	-0.1741369219	-0.01492130227	1
1281	1050	-0.2332675615	-0.07284831112	1
1281	1114	-0.2479244773	-0.01772193444	1
1281	1178	-0.1534466193	0.03608188088	1
1281	1242	0.0999795488	-0.005138423189	1
1281	1306	0.2475512033	-0.01353684514	1
1281	1370	0.2452911126	0.07143786538	1
1281	1434	0.1637640416	0.0806852395	1
1281	1498	0.0746043113	0.1445024655	1
1281	1562	-0.07533267933	0.1753679382	1
1281	1626	-0.1509975987	0.2072451675	1
1281	1690	NaN	NaN	0
1281	1754	NaN	NaN	0
1281	1818	NaN	NaN	0
1345	90	NaN	NaN	0
1345	154	NaN	NaN	0
1345	218	NaN	NaN	0
1345	282	NaN	NaN	0
1345	346	0.04695824568	0.2005391993	1
1345	410	0.01672875641	0.1402398186	1
1345	474	0.003084869524	0.1386682108	1
1345	538	0.07142663478	0.1362878103	1
1345	602	0.1335615533	0.1180608669	1
1345	666	0.1338320671	0.08481191944	1
1345	730	0.03282327476	0.09874246104	1
1345	794	-0.115353737	0.08527522451	1
1345	858	-0.1739116382	0.1119411056	1
1345	922	-0.2526042277	0.1024458464	1
1345	986	-0.3112345591	-0.02290704241	1
1345	1050	-0.3249164982	-0.1301896611	1
1345	1114	-0.2613103408	-0.06332505085	1
1345	1178	-0.1675081102	0.03880226282	1
1345	1242	0.0159673126	0.07611227653	1
1345	1306	0.09584468955	0.08480463348	1
1345	1370	0.04504474566	0.1809302357	1
1345	1434	-0.0472862648	0.2012959378	1
1345	1498	-0.123429307	0.1815255667	1
1345	1562	-0.2413951672	0.1731252571	1
1345	1626	-0.2265326268	0.1758356182	1
1345	1690	NaN	NaN	0
1345	1754	NaN	NaN	0
1345	1818	NaN	NaN	0
1409	90	NaN	NaN	0
1409	154	NaN	NaN	0
1409	218	NaN	NaN	0
1409	282	NaN	NaN	0
1409	346	NaN	NaN	0
1409	410	-0.1269498645	0.0837678625	1
1409	474	-0.1331041459	0.1389971411	1
1409	538	-0.03649027395	0.1719445849	1
1409	602	0.04052401493	0.1766789891	1
1409	666	0.059043987	0.1532951604	1
1409	730	0.01454607136	0.1448790917	1
1409	794	-0.04415247653	0.1407228152	1
1409	858	-0.08195063411	0.1210738772	1
1409	922	-0.1760220296	0.1230974327	1
1409	986	-0.2436852967	-0.01626150032	1
1409	1050	-0.2492957954	-0.1876348825	1
1409	1114	-0.1641453739	-0.2002046872	1
1409	1178	-0.1472802792	-0.149114364	1
1409	1242	-0.1177249599	-0.0118265731	1
1409	1306	-0.09505373042	0.1370618996	1
1409	1370	-0.1897085093	0.2922603603	1
1409	1434	-0.3300971955	0.2952082023	1
1409	1498	-0.3673578211	0.2580468554	1
1409	1562	-0.3697341823	0.2328862798	1
1409	1626	NaN	NaN	0
1409	1690	NaN	NaN	0
1409	1754	NaN	NaN	0
1409	1818	NaN	NaN	0
1473	90	NaN	NaN	0
1473	154	NaN	NaN	0
1473	218	NaN	NaN	0
1473	282	NaN	NaN	0
1473	346	NaN	NaN	0
1473	410	-0.1553320102	0.08853227381	1
1473	474	-0.183783574	0.0926096378	1
1473	538	-0.1477314765	0.08833735831	1
1473	602	-0.083585149	0.1491306672	1
1473	666	-0.005763684734	0.1992126798	1
1473	730	0.03353023805	0.202405101	1
1473	794	0.05345196485	0.2228217447	1
1473	858	0.03120237418	0.168605567	1
1473	922	-0.04611485342	0.1532289165	1
1473	986	-0.0616819018	0.03229815729	1
1473	1050	-0.04055268722	-0.1346995263	1
1473	1114	-0.04904817087	-0.2484627903	1
1473	1178	-0.1565531608	-0.242948832	1
1473	1242	-0.2121426047	-0.1151920709	1
1473	1306	-0.2458007788	0.0890441796	1
1473	1370	-0.3158967738	0.2781888589	1
1473	1434	-0.4571044957	0.2350309037	1
1473	1498	-0.4983228239	0.2272084361	1
1473	1562	NaN	NaN	0
1473	1626	NaN	NaN	0
1473	1690	NaN	NaN	0
1473	1754	NaN	NaN	0
1473	1818	NaN	NaN	0
1537	90	NaN	NaN	0
1537	154	NaN	NaN	0
1537	218	NaN	NaN	0
1537	282	NaN	NaN	0
1537	346	NaN	NaN	0
1537	410	NaN	NaN	0
1537	474	-0.1899490762	0.07763039316	2
1537	538	-0.1781244676	0.06836096671	1
1537	602	-0.13180265	0.1430116496	1
1537	666	-0.06753827756	0.2268272776	1
1537	730	0.03469344144	0.2398641996	1
1537	794	0.07712020651	0.2119140137	1
1537	858	0.0646425356	0.1338305556	1
1537	922	-0.009640930542	0.1156387026	1
1537	986	-0.02655576006	0.07531944353	1
1537	1050	-0.02260427369	-0.04436378369	1
1537	1114	-0.06593686553	-0.1674521609	1
1537	1178	-0.1557522513	-0.2114638122	1
1537	1242	-0.1981971889	-0.145523534	1
1537	1306	-0.20143548	-0.01360689177	1
1537	1370	-0.2218051811	0.1347133387	1
1537	1434	-0.317773138	0.1324731548	1
1537	1498	-0.3784473672	0.137672341	2
1537	1562	NaN	NaN	0
1537	1626	NaN	NaN	0
1537	1690	NaN	NaN	0
1537	1754	NaN	NaN	0
1537	1818	NaN	NaN	0
1601	90	NaN	NaN	0
1601	154	NaN	NaN	0
1601	218	NaN	NaN	0
1601	282	NaN	NaN	0
1601	346	NaN	NaN	0
1601	410	NaN	NaN	0
1601	474	NaN	NaN	0
1601	538	-0.1211833111	0.1779259948	2
1601	602	-0.1056259493	0.2194487165	2
1601	666	NaN	NaN	2
1601	730	0.02118156169	0.2820942326	1
1601	794	0.05094734352	0.1466807836	1
1601	858	0.04170839593	0.03519565664	1
1601	922	0.008192497852	0.02460694499	1
1601	986	-0.02091379412	0.03830177107	1
1601	1050	-0.04774138275	0.000217529366	1
1601	1114	-0.08716990283	-0.06387275522	1
1601	1178	-0.1409414941	-0.08935257225	1
1601	1242	-0.163677563	-0.06902585568	1
1601	1306	-0.1639348574	-0.01382164485	2
1601	1370	NaN	NaN	2
1601	1434	NaN	NaN	0
1601	1498	NaN	NaN	0
1601	1562	NaN	NaN	0
1601	1626	NaN	NaN	0
1601	1690	NaN	NaN	0
1601	1754	NaN	NaN	0
1601	1818	NaN	NaN	0
1665	90	NaN	NaN	0
1665	154	NaN	NaN	0
1665	218	NaN	NaN	0
1665	282	NaN	NaN	0
1665	346	NaN	NaN	0
1665	410	NaN	NaN	0
1665	474	NaN	NaN	0
1665	538	NaN	NaN	0
1665	602	NaN	NaN	0
1665	666	-0.08469152018	0.2543127406	2
1665	730	-0.02359961702	0.2337629081	2
1665	794	NaN	NaN	2
1665	858	-0.02811090685	0.0150789556	2
1665	922	-0.02643608924	0.0154195228	2
1665	986	-0.03934823201	0.02971458227	2
1665	1050	NaN	NaN	2
1665	1114	NaN	NaN	2
1665	1178	NaN	NaN	0
1665	1242	NaN	NaN	0
1665	1306	NaN	NaN	0
1665	1370	NaN	NaN	0
1665	1434	NaN	NaN	0
1665	1498	NaN	NaN	0
1665	1562	NaN	NaN	0
1665	1626	NaN	NaN	0
1665	1690	NaN	NaN	0
1665	1754	NaN	NaN	0
1665	1818	NaN	NaN	0
1729	90	NaN	NaN	0
1729	154	NaN	NaN	0
1729	218	NaN	NaN	0
1729	282	NaN	NaN	0
1729	346	NaN	NaN	0
1729	410	NaN	NaN	0
1729	474	NaN	NaN	0
1729	538	NaN	NaN	0
1729	602	NaN	NaN	0
1729	666	NaN	NaN	0
1729	730	NaN	NaN	0
1729	794	NaN	NaN	0
1729	858	NaN	NaN	0
1729	922	NaN	NaN	0
1729	986	NaN	NaN	0
1729	1050	NaN	NaN	0
1729	1114	NaN	NaN	0
1729	1178	NaN	NaN	0
1729	1242	NaN	NaN	0
1729	1306	NaN	NaN	0
1729	1370	NaN	NaN	0
1729	1434	NaN	NaN	0
1729	1498	NaN	NaN	0
1729	1562	NaN	NaN	0
1729	1626	NaN	NaN	0
1729	1690	NaN	NaN	0
1729	1754	NaN	NaN	0
1729	1818	NaN	NaN	0
1793	90	NaN	NaN	0
1793	154	NaN	NaN	0
1793	218	NaN	NaN	0
1793	282	NaN	NaN	0
1793	346	NaN	NaN	0
1793	410	NaN	NaN	0
1793	474	NaN	NaN	0
1793	538	NaN	NaN	0
1793	602	NaN	NaN	0
1793	666	NaN	NaN	0
1793	730	NaN	NaN	0
1793	794	NaN	NaN	0
1793	858	NaN	NaN	0
1793	922	NaN	NaN	0
1793	986	NaN	NaN	0
1793	1050	NaN	NaN	0
1793	1114	NaN	NaN	0
1793	1178	NaN	NaN	0
1793	1242	NaN	NaN	0
1793	1306	NaN	NaN	0
1793	1370	NaN	NaN	0
1793	1434	NaN	NaN	0
1793	1498	NaN	NaN	0
1793	1562	NaN	NaN	0
1793	1626	NaN	NaN	0
1793	1690	NaN	NaN	0
1793	1754	NaN	NaN	0
1793	1818	NaN	NaN	0
1857	90	NaN	NaN	0
1857	154	NaN	NaN	0
1857	218	NaN	NaN	0
1857	282	NaN	NaN	0
1857	346	NaN	NaN	0
1857	410	NaN	NaN	0
1857	474	NaN	NaN	0
1857	538	NaN	NaN	0
1857	602	NaN	NaN	0
1857	666	NaN	NaN	0
1857	730	NaN	NaN	0
1857	794	NaN	NaN	0
1857	858	NaN	NaN	0
1857	922	NaN	NaN	0
1857	986	NaN	NaN	0
1857	1050	NaN	NaN	0
1857	1114	NaN	NaN	0
1857	1178	NaN	NaN	0
1857	1242	NaN	NaN	0
1857	1306	NaN	NaN	0
1857	1370	NaN	NaN	0
1857	1434	NaN	NaN	0
1857	1498	NaN	NaN	0
1857	1562	NaN	NaN	0
1857	1626	NaN	NaN	0
1857	1690	NaN	NaN	0
1857	1754	NaN	NaN	0
1857	1818	NaN	NaN	0
