# Supplementary material for: Pathogenic Huntingtin aggregates alter actin organization and cellular stiffness resulting in stalled clathrin-mediated endocytosis
Source: eLife. 2024 Oct 9;13:e98363. doi: 10.7554/eLife.98363 (PMC11643626; doi:10.7554/eLife.98363)
Supplement: Source data 2. [file elife-98363-data2.zip › PLOTS_DATA/9_HIP1_RNAi/MV_HIP1_RNAi.txt]

PIVlab	ASCII chart output - 12-Oct-2022
FRAME: 33	filenames: MEAN of frames 1:32 & MEAN of frames 1:32	conversion factor xy (px -> m): 1	conversion factor uv (px/frame -> m/s): 1
x [px]	y [px]	u [px/frame]	v [px/frame]	Vector type [-]
86	86	NaN	NaN	0
86	150	NaN	NaN	0
86	214	NaN	NaN	0
86	278	NaN	NaN	0
86	342	NaN	NaN	0
86	406	NaN	NaN	0
86	470	NaN	NaN	0
86	534	NaN	NaN	0
86	598	NaN	NaN	0
86	662	NaN	NaN	0
86	726	NaN	NaN	0
86	790	NaN	NaN	0
86	854	NaN	NaN	0
86	918	NaN	NaN	0
86	982	NaN	NaN	0
86	1046	NaN	NaN	0
86	1110	NaN	NaN	0
86	1174	NaN	NaN	0
86	1238	NaN	NaN	0
86	1302	NaN	NaN	0
86	1366	NaN	NaN	0
86	1430	NaN	NaN	0
86	1494	NaN	NaN	0
86	1558	NaN	NaN	0
86	1622	NaN	NaN	0
86	1686	NaN	NaN	0
86	1750	NaN	NaN	0
86	1814	NaN	NaN	0
150	86	NaN	NaN	0
150	150	NaN	NaN	0
150	214	NaN	NaN	0
150	278	NaN	NaN	0
150	342	NaN	NaN	0
150	406	NaN	NaN	0
150	470	NaN	NaN	0
150	534	NaN	NaN	0
150	598	NaN	NaN	0
150	662	NaN	NaN	0
150	726	NaN	NaN	0
150	790	NaN	NaN	0
150	854	NaN	NaN	0
150	918	NaN	NaN	0
150	982	NaN	NaN	0
150	1046	NaN	NaN	0
150	1110	NaN	NaN	0
150	1174	NaN	NaN	0
150	1238	NaN	NaN	0
150	1302	NaN	NaN	0
150	1366	NaN	NaN	0
150	1430	NaN	NaN	0
150	1494	NaN	NaN	0
150	1558	NaN	NaN	0
150	1622	NaN	NaN	0
150	1686	NaN	NaN	0
150	1750	NaN	NaN	0
150	1814	NaN	NaN	0
214	86	NaN	NaN	0
214	150	NaN	NaN	0
214	214	NaN	NaN	0
214	278	NaN	NaN	0
214	342	NaN	NaN	0
214	406	NaN	NaN	0
214	470	NaN	NaN	0
214	534	NaN	NaN	0
214	598	NaN	NaN	0
214	662	NaN	NaN	0
214	726	NaN	NaN	0
214	790	NaN	NaN	0
214	854	NaN	NaN	2
214	918	0.03655312136	0.779565675	1
214	982	-0.02939657778	0.8935771901	1
214	1046	0.1985719173	0.7836136959	1
214	1110	NaN	NaN	0
214	1174	NaN	NaN	0
214	1238	NaN	NaN	0
214	1302	NaN	NaN	0
214	1366	NaN	NaN	0
214	1430	NaN	NaN	0
214	1494	NaN	NaN	0
214	1558	NaN	NaN	0
214	1622	NaN	NaN	0
214	1686	NaN	NaN	0
214	1750	NaN	NaN	0
214	1814	NaN	NaN	0
278	86	NaN	NaN	0
278	150	NaN	NaN	0
278	214	NaN	NaN	0
278	278	NaN	NaN	0
278	342	NaN	NaN	0
278	406	NaN	NaN	0
278	470	NaN	NaN	0
278	534	NaN	NaN	0
278	598	NaN	NaN	0
278	662	NaN	NaN	2
278	726	NaN	NaN	2
278	790	0.6982890277	0.4130428894	1
278	854	0.4532845513	0.5123761272	1
278	918	0.04825462833	0.6625692762	1
278	982	-0.04696039847	0.7596131427	1
278	1046	0.1691999563	0.6928949842	1
278	1110	0.3262570097	0.574786099	1
278	1174	0.3423744291	0.5441812209	1
278	1238	NaN	NaN	0
278	1302	NaN	NaN	0
278	1366	NaN	NaN	0
278	1430	NaN	NaN	0
278	1494	NaN	NaN	0
278	1558	NaN	NaN	0
278	1622	NaN	NaN	0
278	1686	NaN	NaN	0
278	1750	NaN	NaN	0
278	1814	NaN	NaN	0
342	86	NaN	NaN	0
342	150	NaN	NaN	0
342	214	NaN	NaN	0
342	278	NaN	NaN	0
342	342	NaN	NaN	0
342	406	NaN	NaN	0
342	470	NaN	NaN	0
342	534	NaN	NaN	2
342	598	1.130941484	0.04523657612	2
342	662	0.9922158932	-0.01202302822	1
342	726	0.9007354346	-0.01874670975	1
342	790	0.73240747	0.2390615715	1
342	854	0.5530426632	0.328578505	1
342	918	0.2797630444	0.4962352742	1
342	982	0.1613240681	0.6379499474	1
342	1046	0.1884932817	0.6671120141	1
342	1110	0.2107700298	0.553135677	1
342	1174	0.271638807	0.4761245637	1
342	1238	NaN	NaN	2
342	1302	NaN	NaN	0
342	1366	NaN	NaN	0
342	1430	NaN	NaN	0
342	1494	NaN	NaN	0
342	1558	NaN	NaN	0
342	1622	NaN	NaN	0
342	1686	NaN	NaN	0
342	1750	NaN	NaN	0
342	1814	NaN	NaN	0
406	86	NaN	NaN	0
406	150	NaN	NaN	0
406	214	NaN	NaN	0
406	278	NaN	NaN	0
406	342	NaN	NaN	0
406	406	NaN	NaN	2
406	470	1.325793027	-0.02509240616	2
406	534	1.220772407	-0.001490354893	1
406	598	1.071181306	0.01777768515	1
406	662	0.9056935799	0.003627732889	1
406	726	0.7783806994	0.003093791632	1
406	790	0.6356642325	0.2019159148	1
406	854	0.5419129969	0.3001074384	1
406	918	0.4145707945	0.4936942159	1
406	982	0.3220985082	0.6773397488	1
406	1046	0.304262619	0.7096043958	1
406	1110	0.3060997841	0.5551182053	1
406	1174	0.333678699	0.4436638449	1
406	1238	0.5084173604	0.3338914973	1
406	1302	0.5845082077	0.2919205282	1
406	1366	NaN	NaN	0
406	1430	NaN	NaN	0
406	1494	NaN	NaN	0
406	1558	NaN	NaN	0
406	1622	NaN	NaN	0
406	1686	NaN	NaN	0
406	1750	NaN	NaN	0
406	1814	NaN	NaN	0
470	86	NaN	NaN	0
470	150	NaN	NaN	0
470	214	NaN	NaN	0
470	278	NaN	NaN	0
470	342	1.163426824	0.1321822518	1
470	406	1.263605005	0.1008680797	1
470	470	1.328317417	0.07413909638	1
470	534	1.16023626	0.1344634847	1
470	598	0.9324290503	0.1673221385	1
470	662	0.7387897651	0.173307116	1
470	726	0.5390520408	0.1599806721	1
470	790	0.438228755	0.2753139743	1
470	854	0.4135430468	0.4437634719	1
470	918	0.3428207042	0.6336976885	1
470	982	0.2975312295	0.8214480408	1
470	1046	0.3052207051	0.7725640697	1
470	1110	0.4071608131	0.5972272423	1
470	1174	0.5606894852	0.4511664997	1
470	1238	0.7081177933	0.3065147688	1
470	1302	0.7518015879	0.2415926628	1
470	1366	NaN	NaN	0
470	1430	NaN	NaN	0
470	1494	NaN	NaN	0
470	1558	NaN	NaN	0
470	1622	NaN	NaN	0
470	1686	NaN	NaN	0
470	1750	NaN	NaN	0
470	1814	NaN	NaN	0
534	86	NaN	NaN	0
534	150	NaN	NaN	0
534	214	NaN	NaN	0
534	278	NaN	NaN	2
534	342	1.082900834	0.1231572396	1
534	406	1.239964298	0.2093094469	1
534	470	1.370080985	0.2724922484	1
534	534	1.229003907	0.2737448331	1
534	598	0.9518862055	0.3344416382	1
534	662	0.763761933	0.3895286156	1
534	726	0.4575630038	0.4022265324	1
534	790	0.4026160972	0.4456822242	1
534	854	0.399666558	0.5283310392	1
534	918	0.3402150918	0.6395191319	1
534	982	0.2812432587	0.7772650266	1
534	1046	0.2401567553	0.6861216893	1
534	1110	0.502821362	0.5573873448	1
534	1174	0.8307314907	0.4656218059	1
534	1238	0.8064710726	0.2904304922	1
534	1302	0.6710835899	0.2446548219	1
534	1366	0.5870019599	0.218632477	1
534	1430	NaN	NaN	0
534	1494	NaN	NaN	0
534	1558	NaN	NaN	0
534	1622	NaN	NaN	0
534	1686	NaN	NaN	0
534	1750	NaN	NaN	0
534	1814	NaN	NaN	0
598	86	NaN	NaN	0
598	150	NaN	NaN	0
598	214	NaN	NaN	0
598	278	0.9242976214	0.0044976685	1
598	342	0.9527787565	0.2278624798	1
598	406	1.135193857	0.4204838492	1
598	470	1.243891356	0.5840338021	1
598	534	1.174540125	0.5063307073	1
598	598	1.015715111	0.4915633548	1
598	662	0.9157267968	0.4350907368	1
598	726	0.7199481516	0.4159840571	1
598	790	0.6195773102	0.3991502261	1
598	854	0.5094891748	0.3435801083	1
598	918	0.263806499	0.3708322453	1
598	982	0.1566293093	0.5528330089	1
598	1046	0.2108674455	0.5439911789	1
598	1110	0.6007303592	0.3242528718	1
598	1174	0.9626691908	0.2588276769	1
598	1238	0.7806419727	0.1022209147	1
598	1302	0.4190093101	0.1835922849	1
598	1366	0.3420910402	0.1810641622	1
598	1430	0.3461287357	0.1600703042	1
598	1494	NaN	NaN	0
598	1558	NaN	NaN	0
598	1622	NaN	NaN	0
598	1686	NaN	NaN	0
598	1750	NaN	NaN	0
598	1814	NaN	NaN	0
662	86	NaN	NaN	0
662	150	NaN	NaN	0
662	214	NaN	NaN	2
662	278	0.939054676	-0.06428199089	1
662	342	0.9311236521	0.3194180243	1
662	406	1.007234404	0.530008663	1
662	470	1.042752543	0.728052629	1
662	534	0.9797844399	0.6800769065	1
662	598	0.920651642	0.5432072501	1
662	662	0.9974690968	0.3233161435	1
662	726	0.9875516487	0.2368193403	1
662	790	0.8401952252	0.3783222113	1
662	854	0.6636947569	0.3816481772	1
662	918	0.3161135876	0.3460270065	1
662	982	0.1449934137	0.4362038144	1
662	1046	0.3007099248	0.4485462491	1
662	1110	0.6555929286	0.1475673212	1
662	1174	0.8137484577	0.007901034159	1
662	1238	0.5385180014	-0.05708195946	1
662	1302	0.07001706338	0.1279944335	1
662	1366	0.06610961625	0.152345176	1
662	1430	0.1888605038	0.09277349786	1
662	1494	NaN	NaN	0
662	1558	NaN	NaN	0
662	1622	NaN	NaN	0
662	1686	NaN	NaN	0
662	1750	NaN	NaN	0
662	1814	NaN	NaN	0
726	86	NaN	NaN	0
726	150	NaN	NaN	0
726	214	NaN	NaN	2
726	278	0.987830161	-0.02341570704	1
726	342	0.9283709662	0.2578009008	1
726	406	0.9016992047	0.4188544339	1
726	470	0.8361533651	0.6982959337	1
726	534	0.6712909538	0.8923319283	1
726	598	0.6944089371	0.8024612427	1
726	662	0.8974497089	0.4471491643	1
726	726	1.019691076	0.2919512807	1
726	790	0.9023144863	0.4728156389	1
726	854	0.7763099909	0.5715508412	1
726	918	0.5131540358	0.4898259631	1
726	982	0.3314096687	0.432379788	1
726	1046	0.4662837529	0.3739446701	1
726	1110	0.7032561918	0.05439148693	1
726	1174	0.8033830147	-0.171771798	1
726	1238	0.5307220898	-0.2060766437	1
726	1302	0.1167660752	0.02742202493	1
726	1366	0.08999435404	0.1244048433	1
726	1430	0.2585467171	0.07139920717	1
726	1494	0.4532149864	-0.0829939357	1
726	1558	NaN	NaN	0
726	1622	NaN	NaN	0
726	1686	NaN	NaN	0
726	1750	NaN	NaN	0
726	1814	NaN	NaN	0
790	86	NaN	NaN	0
790	150	NaN	NaN	0
790	214	1.100088249	-0.2543511265	1
790	278	0.9263130726	-0.03074434983	1
790	342	0.8440517857	0.171862938	1
790	406	0.7650586511	0.40396707	1
790	470	0.5992999351	0.7741021342	1
790	534	0.3494979309	1.143102364	1
790	598	0.4013466376	1.240724385	1
790	662	0.6895387077	0.8729152815	1
790	726	0.7855352293	0.5972548919	1
790	790	0.7638057182	0.5894126411	1
790	854	0.777056511	0.6265993885	1
790	918	0.7198088165	0.5908567408	1
790	982	0.6086239918	0.5204922172	2
790	1046	0.5782982884	0.4838564727	1
790	1110	0.7203103803	0.1439337198	1
790	1174	0.8380450181	-0.1201185063	1
790	1238	0.6248586687	-0.107964829	1
790	1302	0.3264088615	0.1326668279	1
790	1366	0.2386110669	0.2414218613	1
790	1430	0.3417043391	0.2239978382	1
790	1494	0.4664989016	0.03724853263	1
790	1558	NaN	NaN	0
790	1622	NaN	NaN	0
790	1686	NaN	NaN	0
790	1750	NaN	NaN	0
790	1814	NaN	NaN	0
854	86	NaN	NaN	0
854	150	NaN	NaN	2
854	214	1.16176862	-0.2258682596	1
854	278	0.9259463267	0.04680281395	1
854	342	0.7651160611	0.2710503059	1
854	406	0.6686686908	0.5387006935	1
854	470	0.5176899898	0.8615002809	1
854	534	0.4126606036	1.229638287	1
854	598	0.4616494002	1.369838543	1
854	662	0.6014453152	1.137705395	1
854	726	0.6738443255	0.8528984064	1
854	790	0.7738822843	0.653907663	1
854	854	0.9584004549	0.6289087083	2
854	918	NaN	NaN	2
854	982	0.9069407333	0.6088434474	1
854	1046	0.5932818979	0.6333455063	1
854	1110	0.5027612445	0.3365465232	1
854	1174	0.687122858	0.1557123168	1
854	1238	0.6353321836	0.2631322336	1
854	1302	0.4559583524	0.4254072173	1
854	1366	0.4039810006	0.5673208388	1
854	1430	0.3930049523	0.5402053217	1
854	1494	0.38603399	0.236423232	1
854	1558	0.2323944552	0.09652228429	2
854	1622	NaN	NaN	0
854	1686	NaN	NaN	0
854	1750	NaN	NaN	0
854	1814	NaN	NaN	0
918	86	NaN	NaN	0
918	150	1.209895974	-0.2036340741	2
918	214	1.09885248	-0.05246670393	1
918	278	0.8896501132	0.2381253391	1
918	342	0.7224778493	0.520430088	1
918	406	0.6409872406	0.7993231196	1
918	470	0.5746416589	1.049400081	1
918	534	0.5880882491	1.206861867	1
918	598	0.6067048699	1.245942497	1
918	662	0.5776182267	1.203060258	1
918	726	0.6052327234	0.9683538335	1
918	790	0.7576002743	0.7254347969	2
918	854	1.052007865	0.6626654015	2
918	918	1.318516553	0.6170747032	2
918	982	1.120847091	0.626896565	1
918	1046	0.696515666	0.725380518	1
918	1110	0.5296442061	0.5801932051	2
918	1174	0.66963377	0.4489640645	2
918	1238	0.6963109548	0.5617030272	1
918	1302	0.6168902333	0.7244313931	1
918	1366	0.6183624174	0.8089037075	1
918	1430	0.4485707531	0.6944460708	1
918	1494	0.2747791815	0.3659600453	1
918	1558	0.1546814877	0.1910685251	1
918	1622	NaN	NaN	0
918	1686	NaN	NaN	0
918	1750	NaN	NaN	0
918	1814	NaN	NaN	0
982	86	NaN	NaN	0
982	150	NaN	NaN	0
982	214	0.978034193	0.2801184733	1
982	278	0.8281726571	0.5420127694	1
982	342	0.6580056245	0.8053413226	1
982	406	0.6092222402	0.9443914402	1
982	470	0.5743708189	1.002721619	1
982	534	0.5884215221	0.9917835051	1
982	598	0.5904442384	1.0102694	1
982	662	0.5972900425	1.06757548	1
982	726	0.6638156146	0.9801758872	1
982	790	0.7085288745	0.7402181845	2
982	854	0.8567576042	0.6184970536	1
982	918	1.07748747	0.6151075959	2
982	982	0.9298191619	0.6764298719	2
982	1046	0.612620704	0.8304688141	2
982	1110	0.5721568261	0.8318943118	2
982	1174	0.7603976805	0.7858717432	2
982	1238	0.7353964503	0.8153203358	1
982	1302	0.6710210859	0.8971178877	1
982	1366	0.6387533259	0.8649201853	2
982	1430	0.404879951	0.7335785659	1
982	1494	0.1677527785	0.4927712015	1
982	1558	0.03018009451	0.3577358758	1
982	1622	NaN	NaN	0
982	1686	NaN	NaN	0
982	1750	NaN	NaN	0
982	1814	NaN	NaN	0
1046	86	NaN	NaN	0
1046	150	NaN	NaN	0
1046	214	0.7672473136	0.5800534282	1
1046	278	0.6535893063	0.8614942782	1
1046	342	0.5961677904	1.006127118	1
1046	406	0.5742309663	0.9935316598	1
1046	470	0.5290287194	0.932374449	1
1046	534	0.5346619332	0.8402073814	1
1046	598	0.5628322759	0.8922475955	1
1046	662	0.6876981744	1.022679734	1
1046	726	0.7648588745	0.9788344621	1
1046	790	0.7388524619	0.6816181927	2
1046	854	0.7080856732	0.591699121	1
1046	918	0.7573333133	0.6304233756	2
1046	982	0.6722632106	0.7081328753	2
1046	1046	NaN	NaN	2
1046	1110	0.6035625761	0.8263772456	2
1046	1174	0.7719676119	0.7557354327	1
1046	1238	0.692118518	0.782450145	1
1046	1302	0.5804607581	0.7746802363	1
1046	1366	0.4484714485	0.7516987973	1
1046	1430	0.2659706837	0.7689872289	1
1046	1494	0.03814227181	0.6728469357	1
1046	1558	-0.06976271202	0.5811534663	1
1046	1622	-0.08179340303	0.5195101373	2
1046	1686	NaN	NaN	0
1046	1750	NaN	NaN	0
1046	1814	NaN	NaN	0
1110	86	NaN	NaN	0
1110	150	NaN	NaN	0
1110	214	0.6832676232	0.7953042715	1
1110	278	0.622551697	1.053050777	1
1110	342	0.6558996683	1.127561437	1
1110	406	0.6307646707	1.052330522	1
1110	470	0.5701261468	0.9521012056	1
1110	534	0.4540298097	0.8658582994	1
1110	598	0.4700604953	0.828998763	1
1110	662	0.6471760321	0.9151126287	1
1110	726	0.6046465108	0.8791507427	2
1110	790	0.5567070244	0.5716720355	1
1110	854	0.6247804001	0.4811820499	1
1110	918	0.6246083617	0.5919510459	1
1110	982	0.498910297	0.6870692839	1
1110	1046	0.4259615093	0.7511162515	2
1110	1110	0.6223453074	0.7333147945	2
1110	1174	0.7501461359	0.6348766702	1
1110	1238	0.5725738332	0.6475677169	1
1110	1302	0.42573922	0.663149685	1
1110	1366	0.2884685697	0.7054495466	1
1110	1430	0.2022949173	0.8006525768	1
1110	1494	0.05450121102	0.8323978457	1
1110	1558	-0.004237877074	0.7609587028	1
1110	1622	-0.05058550165	0.6657491406	2
1110	1686	NaN	NaN	0
1110	1750	NaN	NaN	0
1110	1814	NaN	NaN	0
1174	86	NaN	NaN	0
1174	150	NaN	NaN	0
1174	214	0.6423766571	1.017729718	2
1174	278	0.6286681294	1.154816429	1
1174	342	0.6799269331	1.162549622	1
1174	406	0.641110252	1.085362534	1
1174	470	0.5596152007	0.9681732872	1
1174	534	0.4458422354	0.8586951426	1
1174	598	0.4520483196	0.8294025691	1
1174	662	0.5518118998	0.9086943981	1
1174	726	0.4591642644	0.9238926795	1
1174	790	0.3639133429	0.678595349	2
1174	854	0.4191416961	0.51918585	1
1174	918	0.3977124866	0.5739501141	1
1174	982	0.2364981732	0.6106991679	1
1174	1046	0.276511125	0.65831109	1
1174	1110	0.5705119531	0.6978624367	1
1174	1174	0.6929744502	0.6685942046	1
1174	1238	0.4652696016	0.671727913	1
1174	1302	0.263160839	0.6253083238	1
1174	1366	0.1112997088	0.6590068261	1
1174	1430	0.09189833213	0.7571477411	1
1174	1494	0.1403029848	0.8338114808	1
1174	1558	0.1566452576	0.7715116018	1
1174	1622	NaN	NaN	0
1174	1686	NaN	NaN	0
1174	1750	NaN	NaN	0
1174	1814	NaN	NaN	0
1238	86	NaN	NaN	0
1238	150	NaN	NaN	0
1238	214	NaN	NaN	0
1238	278	NaN	NaN	2
1238	342	0.6389996858	1.17197474	1
1238	406	0.5581357054	1.187920365	1
1238	470	0.4260384459	1.142854619	1
1238	534	0.3315709494	1.066059295	1
1238	598	0.2893824495	1.083705828	1
1238	662	0.2630617615	1.113512935	1
1238	726	0.2405649481	1.071796586	1
1238	790	0.2548503108	0.8360032723	1
1238	854	0.3087866844	0.6555004223	1
1238	918	0.08894007421	0.6194997081	1
1238	982	-0.158575884	0.6304945902	1
1238	1046	-0.07836708436	0.6949814248	1
1238	1110	0.3485002774	0.7809756315	1
1238	1174	0.5845072298	0.8147666167	1
1238	1238	0.5331633941	0.751538509	1
1238	1302	0.3025632513	0.5948327259	1
1238	1366	0.1326523332	0.564138547	1
1238	1430	0.105559981	0.6196814049	1
1238	1494	0.2325393771	0.7039683149	1
1238	1558	0.2695709198	0.6746096759	1
1238	1622	NaN	NaN	0
1238	1686	NaN	NaN	0
1238	1750	NaN	NaN	0
1238	1814	NaN	NaN	0
1302	86	NaN	NaN	0
1302	150	NaN	NaN	0
1302	214	NaN	NaN	0
1302	278	NaN	NaN	2
1302	342	0.4791042818	1.083841446	1
1302	406	0.4326406927	1.230680332	1
1302	470	0.3533541162	1.31143058	1
1302	534	0.3047214032	1.260780056	1
1302	598	0.3259528152	1.26001083	1
1302	662	0.3423212985	1.251013388	1
1302	726	0.3882023793	1.146183696	1
1302	790	0.3999223452	0.8462212513	1
1302	854	0.3989746351	0.6683638267	1
1302	918	0.07194042011	0.6413533956	1
1302	982	-0.1879289227	0.7698781551	1
1302	1046	-0.1989541568	0.8906976153	1
1302	1110	0.1561725934	0.9769480256	1
1302	1174	0.3747864074	0.9528541336	1
1302	1238	0.5038127624	0.8272113346	1
1302	1302	0.4058072395	0.67831822	1
1302	1366	0.2792850951	0.5509858409	1
1302	1430	0.2228445646	0.5425594214	1
1302	1494	0.2414122497	0.5522057072	1
1302	1558	0.1806946153	0.5712889169	2
1302	1622	NaN	NaN	0
1302	1686	NaN	NaN	0
1302	1750	NaN	NaN	0
1302	1814	NaN	NaN	0
1366	86	NaN	NaN	0
1366	150	NaN	NaN	0
1366	214	NaN	NaN	0
1366	278	NaN	NaN	0
1366	342	0.2334858669	1.027289513	1
1366	406	0.2447396076	1.182986681	1
1366	470	0.2338913752	1.306959859	1
1366	534	0.2672566338	1.256089475	1
1366	598	0.3518653578	1.189157031	1
1366	662	0.4118881609	1.202946935	1
1366	726	0.4856428131	1.145511097	1
1366	790	0.4315381487	0.9348363847	1
1366	854	0.4519559007	0.7519696456	1
1366	918	0.2996944719	0.6777280817	1
1366	982	0.0362110926	0.8798148242	1
1366	1046	-0.1063810881	1.028676969	1
1366	1110	-0.04128508784	1.081334567	1
1366	1174	-0.02889336132	1.015248306	1
1366	1238	0.1533636673	0.9882056269	1
1366	1302	0.2697772804	0.9035671127	1
1366	1366	0.2679656562	0.6780228918	1
1366	1430	0.1798031086	0.6041569	1
1366	1494	0.1235831866	0.5608369698	1
1366	1558	NaN	NaN	0
1366	1622	NaN	NaN	0
1366	1686	NaN	NaN	0
1366	1750	NaN	NaN	0
1366	1814	NaN	NaN	0
1430	86	NaN	NaN	0
1430	150	NaN	NaN	0
1430	214	NaN	NaN	0
1430	278	NaN	NaN	0
1430	342	NaN	NaN	0
1430	406	0.1081442509	1.203446288	1
1430	470	0.04735065886	1.34373048	1
1430	534	0.07155066135	1.281299426	1
1430	598	0.2092531314	1.157922799	1
1430	662	0.2647301924	1.153881153	1
1430	726	0.3256048724	1.142896972	1
1430	790	0.3265767851	1.037888722	1
1430	854	0.3997765262	0.918964357	1
1430	918	0.4533558394	0.8302629841	1
1430	982	0.3361151298	0.9641143925	1
1430	1046	0.04311523556	1.10311236	1
1430	1110	-0.2530694345	1.125017401	1
1430	1174	-0.4865375355	1.083020377	1
1430	1238	-0.2862842101	1.155745783	1
1430	1302	0.02820153679	1.144670959	1
1430	1366	0.1487919269	0.913573077	1
1430	1430	0.1435443211	0.7283692502	1
1430	1494	NaN	NaN	0
1430	1558	NaN	NaN	0
1430	1622	NaN	NaN	0
1430	1686	NaN	NaN	0
1430	1750	NaN	NaN	0
1430	1814	NaN	NaN	0
1494	86	NaN	NaN	0
1494	150	NaN	NaN	0
1494	214	NaN	NaN	0
1494	278	NaN	NaN	0
1494	342	NaN	NaN	0
1494	406	NaN	NaN	0
1494	470	-0.04628752777	1.258815464	1
1494	534	-0.03355033399	1.214661621	1
1494	598	0.04872630861	1.140880426	1
1494	662	0.07865638639	1.138211668	1
1494	726	0.1357152756	1.101908797	1
1494	790	0.2308042025	1.048648694	1
1494	854	0.2689166278	1.043390123	1
1494	918	0.3926817942	0.9624315485	1
1494	982	0.3733446031	1.06271838	1
1494	1046	0.1170966892	1.115558291	1
1494	1110	-0.3156655034	1.146373796	1
1494	1174	-0.6147400294	1.156338669	1
1494	1238	-0.4841769915	1.230877141	1
1494	1302	-0.2029650663	1.217850871	1
1494	1366	-0.03327999071	1.009856948	1
1494	1430	NaN	NaN	0
1494	1494	NaN	NaN	0
1494	1558	NaN	NaN	0
1494	1622	NaN	NaN	0
1494	1686	NaN	NaN	0
1494	1750	NaN	NaN	0
1494	1814	NaN	NaN	0
1558	86	NaN	NaN	0
1558	150	NaN	NaN	0
1558	214	NaN	NaN	0
1558	278	NaN	NaN	0
1558	342	NaN	NaN	0
1558	406	NaN	NaN	0
1558	470	NaN	NaN	0
1558	534	-0.1617319224	1.139663357	1
1558	598	-0.07367167588	1.122156537	1
1558	662	0.02902995577	1.069983676	1
1558	726	0.1481729618	1.018063867	1
1558	790	0.3404766129	0.9751105316	1
1558	854	0.3696418262	1.042074115	1
1558	918	0.3783641134	1.011947878	1
1558	982	0.2690985917	1.078005475	1
1558	1046	-0.02258799154	1.100163032	1
1558	1110	-0.4148986729	1.097617689	1
1558	1174	-0.5236130366	1.112155483	1
1558	1238	-0.3412174389	1.122350767	1
1558	1302	-0.1547886296	1.10298877	1
1558	1366	NaN	NaN	0
1558	1430	NaN	NaN	0
1558	1494	NaN	NaN	0
1558	1558	NaN	NaN	0
1558	1622	NaN	NaN	0
1558	1686	NaN	NaN	0
1558	1750	NaN	NaN	0
1558	1814	NaN	NaN	0
1622	86	NaN	NaN	0
1622	150	NaN	NaN	0
1622	214	NaN	NaN	0
1622	278	NaN	NaN	0
1622	342	NaN	NaN	0
1622	406	NaN	NaN	0
1622	470	NaN	NaN	0
1622	534	NaN	NaN	0
1622	598	-0.01307838623	1.026480961	1
1622	662	0.15652269	0.9481626009	1
1622	726	0.2898964617	0.8847813545	1
1622	790	0.4206267145	0.8663026601	1
1622	854	0.4408455021	0.9863266263	1
1622	918	0.33728484	0.9964700035	1
1622	982	0.2062357569	1.086315332	1
1622	1046	-0.07415332046	1.117277685	1
1622	1110	-0.4029779609	1.113233608	1
1622	1174	-0.3826869904	1.090339833	1
1622	1238	-0.09842251498	0.9869849939	1
1622	1302	NaN	NaN	0
1622	1366	NaN	NaN	0
1622	1430	NaN	NaN	0
1622	1494	NaN	NaN	0
1622	1558	NaN	NaN	0
1622	1622	NaN	NaN	0
1622	1686	NaN	NaN	0
1622	1750	NaN	NaN	0
1622	1814	NaN	NaN	0
1686	86	NaN	NaN	0
1686	150	NaN	NaN	0
1686	214	NaN	NaN	0
1686	278	NaN	NaN	0
1686	342	NaN	NaN	0
1686	406	NaN	NaN	0
1686	470	NaN	NaN	0
1686	534	NaN	NaN	0
1686	598	NaN	NaN	0
1686	662	NaN	NaN	0
1686	726	NaN	NaN	0
1686	790	0.4155488351	0.7363716786	1
1686	854	0.4408436268	0.833547803	2
1686	918	0.356436447	0.9286127571	1
1686	982	0.1960978541	1.038483914	1
1686	1046	-0.04355968727	1.084013774	1
1686	1110	NaN	NaN	0
1686	1174	NaN	NaN	0
1686	1238	NaN	NaN	0
1686	1302	NaN	NaN	0
1686	1366	NaN	NaN	0
1686	1430	NaN	NaN	0
1686	1494	NaN	NaN	0
1686	1558	NaN	NaN	0
1686	1622	NaN	NaN	0
1686	1686	NaN	NaN	0
1686	1750	NaN	NaN	0
1686	1814	NaN	NaN	0
1750	86	NaN	NaN	0
1750	150	NaN	NaN	0
1750	214	NaN	NaN	0
1750	278	NaN	NaN	0
1750	342	NaN	NaN	0
1750	406	NaN	NaN	0
1750	470	NaN	NaN	0
1750	534	NaN	NaN	0
1750	598	NaN	NaN	0
1750	662	NaN	NaN	0
1750	726	NaN	NaN	0
1750	790	NaN	NaN	0
1750	854	NaN	NaN	0
1750	918	NaN	NaN	0
1750	982	NaN	NaN	0
1750	1046	NaN	NaN	0
1750	1110	NaN	NaN	0
1750	1174	NaN	NaN	0
1750	1238	NaN	NaN	0
1750	1302	NaN	NaN	0
1750	1366	NaN	NaN	0
1750	1430	NaN	NaN	0
1750	1494	NaN	NaN	0
1750	1558	NaN	NaN	0
1750	1622	NaN	NaN	0
1750	1686	NaN	NaN	0
1750	1750	NaN	NaN	0
1750	1814	NaN	NaN	0
1814	86	NaN	NaN	0
1814	150	NaN	NaN	0
1814	214	NaN	NaN	0
1814	278	NaN	NaN	0
1814	342	NaN	NaN	0
1814	406	NaN	NaN	0
1814	470	NaN	NaN	0
1814	534	NaN	NaN	0
1814	598	NaN	NaN	0
1814	662	NaN	NaN	0
1814	726	NaN	NaN	0
1814	790	NaN	NaN	0
1814	854	NaN	NaN	0
1814	918	NaN	NaN	0
1814	982	NaN	NaN	0
1814	1046	NaN	NaN	0
1814	1110	NaN	NaN	0
1814	1174	NaN	NaN	0
1814	1238	NaN	NaN	0
1814	1302	NaN	NaN	0
1814	1366	NaN	NaN	0
1814	1430	NaN	NaN	0
1814	1494	NaN	NaN	0
1814	1558	NaN	NaN	0
1814	1622	NaN	NaN	0
1814	1686	NaN	NaN	0
1814	1750	NaN	NaN	0
1814	1814	NaN	NaN	0
