# Supplementary material for: Pathogenic Huntingtin aggregates alter actin organization and cellular stiffness resulting in stalled clathrin-mediated endocytosis
Source: eLife. 2024 Oct 9;13:e98363. doi: 10.7554/eLife.98363 (PMC11643626; doi:10.7554/eLife.98363)
Supplement: Source data 2. [file elife-98363-data2.zip › PLOTS_DATA/4_DMSO/MV_DMSO.txt]

PIVlab	ASCII chart output - 12-Oct-2022
FRAME: 38	filenames: MEAN of frames 1:37 & MEAN of frames 1:37	conversion factor xy (px -> m): 1	conversion factor uv (px/frame -> m/s): 1
x [px]	y [px]	u [px/frame]	v [px/frame]	Vector type [-]
92	70	NaN	NaN	0
92	134	NaN	NaN	0
92	198	NaN	NaN	0
92	262	NaN	NaN	0
92	326	NaN	NaN	0
92	390	NaN	NaN	0
92	454	NaN	NaN	0
92	518	NaN	NaN	0
92	582	NaN	NaN	0
92	646	NaN	NaN	0
92	710	NaN	NaN	0
92	774	NaN	NaN	0
92	838	NaN	NaN	0
92	902	NaN	NaN	0
92	966	NaN	NaN	0
92	1030	NaN	NaN	0
92	1094	NaN	NaN	0
92	1158	NaN	NaN	0
92	1222	NaN	NaN	0
92	1286	NaN	NaN	0
92	1350	NaN	NaN	0
92	1414	NaN	NaN	0
92	1478	NaN	NaN	0
156	70	NaN	NaN	0
156	134	NaN	NaN	0
156	198	NaN	NaN	0
156	262	NaN	NaN	0
156	326	NaN	NaN	0
156	390	NaN	NaN	0
156	454	NaN	NaN	2
156	518	3.989272587	3.988133115	2
156	582	4.074324061	3.457012402	2
156	646	4.530240931	2.865341873	2
156	710	NaN	NaN	0
156	774	NaN	NaN	0
156	838	NaN	NaN	0
156	902	NaN	NaN	0
156	966	NaN	NaN	0
156	1030	NaN	NaN	0
156	1094	NaN	NaN	0
156	1158	NaN	NaN	0
156	1222	NaN	NaN	0
156	1286	NaN	NaN	0
156	1350	NaN	NaN	0
156	1414	NaN	NaN	0
156	1478	NaN	NaN	0
220	70	NaN	NaN	0
220	134	NaN	NaN	0
220	198	NaN	NaN	0
220	262	NaN	NaN	0
220	326	NaN	NaN	2
220	390	NaN	NaN	2
220	454	NaN	NaN	2
220	518	4.304955608	3.777834444	2
220	582	4.590193001	3.258196713	2
220	646	5.140340883	2.726505203	2
220	710	NaN	NaN	2
220	774	5.654407983	1.190404979	2
220	838	5.503903463	0.555119094	2
220	902	NaN	NaN	0
220	966	NaN	NaN	0
220	1030	NaN	NaN	0
220	1094	NaN	NaN	0
220	1158	NaN	NaN	0
220	1222	NaN	NaN	0
220	1286	NaN	NaN	0
220	1350	NaN	NaN	0
220	1414	NaN	NaN	0
220	1478	NaN	NaN	0
284	70	NaN	NaN	0
284	134	NaN	NaN	0
284	198	NaN	NaN	0
284	262	NaN	NaN	2
284	326	NaN	NaN	2
284	390	6.808414833	5.217576173	2
284	454	5.514633335	4.237780518	2
284	518	4.82064692	3.424196302	1
284	582	5.076611128	2.925575791	1
284	646	NaN	NaN	2
284	710	6.153780438	1.684496789	2
284	774	6.467700875	0.8945390347	2
284	838	6.185943056	0.3759229404	2
284	902	5.181803532	-0.240435126	2
284	966	NaN	NaN	2
284	1030	NaN	NaN	0
284	1094	NaN	NaN	0
284	1158	NaN	NaN	0
284	1222	NaN	NaN	0
284	1286	NaN	NaN	0
284	1350	NaN	NaN	0
284	1414	NaN	NaN	0
284	1478	NaN	NaN	0
348	70	NaN	NaN	0
348	134	NaN	NaN	0
348	198	NaN	NaN	2
348	262	8.405791566	6.545725902	2
348	326	8.447334872	6.311064326	2
348	390	NaN	NaN	2
348	454	5.600490925	3.904255277	2
348	518	4.8355721	2.989284716	2
348	582	4.9933974	2.507008136	2
348	646	NaN	NaN	2
348	710	6.443771862	1.306300265	2
348	774	7.048113995	0.4817638537	2
348	838	6.865891697	-0.01893002368	2
348	902	5.689290086	-0.5837447655	2
348	966	NaN	NaN	2
348	1030	NaN	NaN	2
348	1094	NaN	NaN	2
348	1158	NaN	NaN	0
348	1222	NaN	NaN	0
348	1286	NaN	NaN	0
348	1350	NaN	NaN	0
348	1414	NaN	NaN	0
348	1478	NaN	NaN	0
412	70	NaN	NaN	0
412	134	NaN	NaN	0
412	198	NaN	NaN	2
412	262	8.453403228	6.513158415	2
412	326	8.58668487	6.473115908	2
412	390	NaN	NaN	2
412	454	5.108668772	3.485509026	1
412	518	4.18369294	2.495929999	2
412	582	NaN	NaN	2
412	646	4.833280486	1.544590499	2
412	710	5.840358714	0.8692329829	2
412	774	6.72913228	0.1123688132	2
412	838	6.879336056	-0.5040913228	2
412	902	NaN	NaN	2
412	966	4.664225998	-1.658794975	2
412	1030	4.229126524	-2.308298906	2
412	1094	4.295146183	-2.954376201	2
412	1158	NaN	NaN	2
412	1222	NaN	NaN	0
412	1286	NaN	NaN	0
412	1350	NaN	NaN	0
412	1414	NaN	NaN	0
412	1478	NaN	NaN	0
476	70	NaN	NaN	0
476	134	NaN	NaN	2
476	198	7.716705696	5.589390674	2
476	262	8.326731366	6.323712664	2
476	326	8.353948526	6.367488829	2
476	390	6.679488299	4.946595199	2
476	454	4.317692947	3.008475504	1
476	518	3.207678628	1.944128896	1
476	582	3.173175127	1.343501254	2
476	646	3.71679601	0.8258906765	1
476	710	4.673256993	0.3609885946	1
476	774	5.539576372	-0.1265625516	2
476	838	6.030423973	-0.6667303303	2
476	902	5.570424313	-1.222090487	1
476	966	4.836409416	-1.862928701	1
476	1030	4.737692858	-2.742172869	2
476	1094	4.983828412	-3.68480995	2
476	1158	NaN	NaN	2
476	1222	4.287637424	-4.303608259	2
476	1286	NaN	NaN	0
476	1350	NaN	NaN	0
476	1414	NaN	NaN	0
476	1478	NaN	NaN	0
540	70	NaN	NaN	0
540	134	6.643071172	4.686147236	2
540	198	7.015803458	5.088880673	2
540	262	7.59564719	5.904224382	2
540	326	7.292451352	5.86680233	2
540	390	5.574271928	4.442628643	2
540	454	3.522765167	2.564299722	1
540	518	2.561446164	1.531038303	1
540	582	2.478104784	0.9017026517	1
540	646	2.909835981	0.3302603204	1
540	710	3.725679377	0.08924583049	1
540	774	4.407164247	-0.09630862856	1
540	838	4.870354082	-0.4252379649	1
540	902	4.970132137	-0.9688004131	2
540	966	4.912183022	-1.808817068	2
540	1030	5.144811679	-3.049017833	2
540	1094	5.512783801	-4.400677359	2
540	1158	5.222628753	-5.204535232	2
540	1222	4.452784025	-5.014186105	2
540	1286	NaN	NaN	0
540	1350	NaN	NaN	0
540	1414	NaN	NaN	0
540	1478	NaN	NaN	0
604	70	NaN	NaN	2
604	134	NaN	NaN	2
604	198	5.768591244	5.024136397	2
604	262	NaN	NaN	2
604	326	5.670435078	5.432253595	2
604	390	4.316229799	3.883818313	1
604	454	3.074343939	2.440951564	1
604	518	2.476693785	1.685709183	1
604	582	2.303447127	1.206579345	1
604	646	2.494610924	0.7244619173	1
604	710	3.026316648	0.4011334092	1
604	774	3.569590578	0.1418550595	1
604	838	3.992586393	-0.1667247569	1
604	902	4.348168921	-0.6947584185	1
604	966	4.540499012	-1.618358514	1
604	1030	4.767200581	-3.114275891	2
604	1094	5.085005947	-4.908657303	2
604	1158	4.849097368	-5.929528137	2
604	1222	4.072785484	-5.553359104	2
604	1286	NaN	NaN	2
604	1350	NaN	NaN	0
604	1414	NaN	NaN	0
604	1478	NaN	NaN	0
668	70	NaN	NaN	2
668	134	NaN	NaN	2
668	198	4.200025765	5.531683188	2
668	262	4.283865685	5.931551334	2
668	326	NaN	NaN	2
668	390	3.23668103	3.706114654	1
668	454	2.663202912	2.650372057	1
668	518	2.249949125	2.150937965	1
668	582	2.108541833	1.779380377	1
668	646	2.127075874	1.288557433	1
668	710	2.320743832	0.7740305865	1
668	774	2.669526182	0.2919457921	1
668	838	3.073996023	-0.1594507065	1
668	902	3.496197907	-0.7684844304	1
668	966	3.64488571	-1.684541701	1
668	1030	3.686784922	-3.061475429	1
668	1094	3.910009066	-5.012693884	2
668	1158	3.862938116	-6.222435099	2
668	1222	3.265684258	-5.839166283	2
668	1286	2.420738306	-4.716224305	2
668	1350	NaN	NaN	2
668	1414	NaN	NaN	0
668	1478	NaN	NaN	0
732	70	NaN	NaN	2
732	134	3.058627765	5.283837067	2
732	198	2.918469623	5.988803395	2
732	262	2.927139048	6.338687671	2
732	326	2.824224874	5.547803622	1
732	390	2.377636986	3.920127023	1
732	454	2.069633821	2.924211695	1
732	518	1.712604035	2.384828386	1
732	582	1.554064551	1.888524733	1
732	646	1.579241982	1.421804881	1
732	710	1.621148789	0.8960997933	1
732	774	1.775470302	0.286201174	1
732	838	2.12637797	-0.3666287589	1
732	902	2.455249846	-1.143163351	1
732	966	2.435241172	-1.98119753	1
732	1030	2.262997556	-2.979878279	1
732	1094	NaN	NaN	2
732	1158	2.535687158	-5.989808448	2
732	1222	2.271405763	-5.877169886	2
732	1286	1.573624645	-4.727942711	1
732	1350	1.107578011	-3.835516123	2
732	1414	NaN	NaN	0
732	1478	NaN	NaN	0
796	70	NaN	NaN	2
796	134	2.200922299	5.245547109	2
796	198	2.072404143	6.034706013	2
796	262	1.968196594	6.428853477	2
796	326	1.829194806	5.657903975	1
796	390	1.575943305	4.133616776	1
796	454	1.328883	3.127529562	1
796	518	1.011587166	2.519418506	1
796	582	0.8642921377	1.862125885	1
796	646	0.9644477044	1.280218326	1
796	710	1.058776644	0.8038766076	1
796	774	1.127509203	0.2194169591	1
796	838	1.283525592	-0.6801015399	1
796	902	1.438686857	-1.608038965	1
796	966	1.203032962	-2.232561146	1
796	1030	0.8622840793	-2.939711762	1
796	1094	0.8494943488	-4.134842164	1
796	1158	1.196341703	-5.450014056	2
796	1222	1.270374856	-5.673065342	2
796	1286	0.8481306288	-4.688531309	1
796	1350	0.5434123848	-3.76513502	2
796	1414	0.4604686007	-3.354151617	2
796	1478	NaN	NaN	0
860	70	NaN	NaN	0
860	134	1.456975594	4.882812733	2
860	198	1.23292961	5.477338986	2
860	262	0.9989291065	6.025276315	2
860	326	0.791613746	5.589872886	2
860	390	0.5943702596	4.495345372	1
860	454	0.3267667035	3.587511026	1
860	518	0.1548014286	2.898765422	1
860	582	0.214930995	2.037391613	1
860	646	0.3316763103	1.263894042	1
860	710	0.5140989787	0.7520071366	1
860	774	0.6443208803	0.152434001	1
860	838	0.722549491	-0.8528387025	1
860	902	0.6830860211	-1.728906263	1
860	966	0.3096093275	-2.293580501	1
860	1030	-0.1293297438	-2.913101446	1
860	1094	-0.1427715588	-3.689666736	1
860	1158	0.1472185911	-4.587400953	1
860	1222	0.3621709129	-5.080833958	2
860	1286	0.275708546	-4.525107948	2
860	1350	0.1368562085	-3.898967187	2
860	1414	NaN	NaN	2
860	1478	NaN	NaN	0
924	70	NaN	NaN	0
924	134	NaN	NaN	2
924	198	0.2624378683	4.86738476	1
924	262	-0.05923705107	5.58986855	2
924	326	-0.2662841675	5.786447684	2
924	390	-0.3680636986	5.185712635	1
924	454	-0.5790775726	4.269100115	1
924	518	-0.5536468147	3.335321059	1
924	582	-0.2886125586	2.233686272	1
924	646	-0.1945023996	1.306836492	1
924	710	-0.05146517603	0.669310773	1
924	774	0.07920209245	0.04805241577	1
924	838	0.1973693519	-0.8339164023	1
924	902	0.2004805468	-1.686800754	1
924	966	-0.1297433847	-2.398109545	1
924	1030	-0.5160101916	-3.119148882	1
924	1094	-0.599045325	-3.702723893	1
924	1158	-0.4830688576	-4.309247749	2
924	1222	-0.3792232662	-4.847589577	2
924	1286	NaN	NaN	2
924	1350	NaN	NaN	2
924	1414	NaN	NaN	2
924	1478	NaN	NaN	0
988	70	NaN	NaN	0
988	134	NaN	NaN	2
988	198	-0.4243496305	4.624600672	1
988	262	-0.7460324044	5.406514325	1
988	326	-0.9788016804	6.055700469	2
988	390	-1.087149959	5.909218693	2
988	454	-1.194967778	4.844629584	1
988	518	-1.086938219	3.486753252	1
988	582	-0.7996036365	2.150364894	1
988	646	-0.7091196738	1.120751008	1
988	710	-0.676119655	0.5237556465	1
988	774	-0.6804965442	0.003489021222	1
988	838	-0.4685537107	-0.616996728	1
988	902	-0.3460216219	-1.509480668	1
988	966	-0.5415110873	-2.419485785	1
988	1030	-0.8344921323	-3.210647493	1
988	1094	-0.8988886899	-3.719467269	1
988	1158	-0.9517321517	-4.292797756	2
988	1222	NaN	NaN	2
988	1286	-1.281446274	-5.095755656	2
988	1350	-1.336218792	-4.834761841	2
988	1414	NaN	NaN	2
988	1478	NaN	NaN	0
1052	70	NaN	NaN	0
1052	134	NaN	NaN	0
1052	198	-0.8102921448	4.637938598	2
1052	262	-1.121992339	5.397912279	2
1052	326	-1.460908518	6.181848672	2
1052	390	-1.733970656	6.146025668	2
1052	454	-1.99756547	5.127646593	1
1052	518	-1.956948203	3.614223962	1
1052	582	-1.665100243	2.160786733	1
1052	646	-1.378631479	1.1260995	1
1052	710	-1.213606598	0.4699129282	1
1052	774	-1.280825839	0.04215941612	1
1052	838	-1.190632021	-0.3908705496	1
1052	902	-1.089214512	-1.187007806	1
1052	966	-1.094429754	-2.164007899	1
1052	1030	-1.202415156	-2.964569674	1
1052	1094	-1.319134142	-3.573820431	1
1052	1158	-1.563611059	-4.248420148	2
1052	1222	NaN	NaN	2
1052	1286	-2.00150957	-5.464057435	2
1052	1350	-1.972203013	-5.324862946	2
1052	1414	NaN	NaN	0
1052	1478	NaN	NaN	0
1116	70	NaN	NaN	0
1116	134	NaN	NaN	0
1116	198	NaN	NaN	2
1116	262	-1.249475965	5.264750703	2
1116	326	-1.672823089	5.948411444	1
1116	390	-2.256018312	5.874133662	1
1116	454	-2.806214849	4.989247684	1
1116	518	-2.966828403	3.648258078	1
1116	582	-2.768520222	2.303082777	1
1116	646	-2.298249886	1.300888107	1
1116	710	-1.95644435	0.5250249955	1
1116	774	-1.944378714	0.05735356516	1
1116	838	-1.913848586	-0.4370104218	1
1116	902	-1.904563753	-1.201119134	1
1116	966	-1.861437494	-2.241384742	1
1116	1030	-1.771034508	-3.083780163	1
1116	1094	-1.86926858	-3.844047026	1
1116	1158	-2.213629157	-4.715985375	2
1116	1222	NaN	NaN	2
1116	1286	NaN	NaN	2
1116	1350	NaN	NaN	2
1116	1414	NaN	NaN	0
1116	1478	NaN	NaN	0
1180	70	NaN	NaN	0
1180	134	NaN	NaN	0
1180	198	NaN	NaN	0
1180	262	-1.6604298	4.924418838	2
1180	326	-2.227359144	5.327836156	2
1180	390	-2.986604678	5.356927458	1
1180	454	-3.762223114	4.836325375	1
1180	518	-4.165637206	3.918253406	2
1180	582	-4.025279442	2.716422219	1
1180	646	-3.305149368	1.527210426	1
1180	710	-2.684849725	0.6091150058	1
1180	774	-2.506357303	-0.01660749504	1
1180	838	-2.581973975	-0.6597755232	1
1180	902	-2.840369395	-1.53909266	1
1180	966	-2.91226267	-2.761322419	1
1180	1030	-2.57903548	-3.769415145	1
1180	1094	NaN	NaN	2
1180	1158	-2.504877693	-5.421758156	2
1180	1222	NaN	NaN	2
1180	1286	NaN	NaN	2
1180	1350	NaN	NaN	2
1180	1414	NaN	NaN	0
1180	1478	NaN	NaN	0
1244	70	NaN	NaN	0
1244	134	NaN	NaN	0
1244	198	NaN	NaN	0
1244	262	NaN	NaN	0
1244	326	-2.736798525	4.823972032	2
1244	390	-3.548957928	4.882280311	2
1244	454	-4.525133753	4.65506196	1
1244	518	-5.232791857	4.04166428	2
1244	582	-5.066848235	3.004175456	2
1244	646	-4.24318315	1.711947946	1
1244	710	-3.45063006	0.743968012	1
1244	774	-3.144666945	0.08739283615	1
1244	838	-3.201257477	-0.634157801	1
1244	902	-3.463186948	-1.643116765	1
1244	966	-3.507475789	-2.851236593	1
1244	1030	-3.145353419	-3.974953154	2
1244	1094	-2.713134057	-4.932884754	2
1244	1158	-2.545055294	-5.61528736	2
1244	1222	NaN	NaN	2
1244	1286	NaN	NaN	2
1244	1350	NaN	NaN	2
1244	1414	NaN	NaN	0
1244	1478	NaN	NaN	0
1308	70	NaN	NaN	0
1308	134	NaN	NaN	0
1308	198	NaN	NaN	0
1308	262	NaN	NaN	0
1308	326	NaN	NaN	2
1308	390	NaN	NaN	2
1308	454	-5.021439866	4.430672762	2
1308	518	-5.74232801	4.004593163	1
1308	582	-5.552344671	3.073181511	2
1308	646	-4.80472171	1.814582555	2
1308	710	-4.083828231	0.8715355009	2
1308	774	-3.600038564	0.2787366596	2
1308	838	NaN	NaN	2
1308	902	NaN	NaN	2
1308	966	-3.528843084	-2.394545284	2
1308	1030	NaN	NaN	2
1308	1094	-2.68672026	-4.452942662	2
1308	1158	-2.421151896	-5.068056254	2
1308	1222	NaN	NaN	2
1308	1286	NaN	NaN	2
1308	1350	NaN	NaN	0
1308	1414	NaN	NaN	0
1308	1478	NaN	NaN	0
1372	70	NaN	NaN	0
1372	134	NaN	NaN	0
1372	198	NaN	NaN	0
1372	262	NaN	NaN	0
1372	326	NaN	NaN	0
1372	390	NaN	NaN	0
1372	454	-4.68461006	4.017894784	2
1372	518	-5.221256324	3.586654213	2
1372	582	-5.218472708	2.781285864	1
1372	646	-4.779764344	1.664888324	2
1372	710	-4.223268441	0.8419801899	2
1372	774	-3.776262971	0.3105349927	2
1372	838	-3.475308817	-0.4023498204	1
1372	902	-3.610184991	-1.111602006	2
1372	966	NaN	NaN	2
1372	1030	-3.004867927	-2.983125133	2
1372	1094	-2.613880678	-3.848117684	2
1372	1158	NaN	NaN	0
1372	1222	NaN	NaN	0
1372	1286	NaN	NaN	0
1372	1350	NaN	NaN	0
1372	1414	NaN	NaN	0
1372	1478	NaN	NaN	0
1436	70	NaN	NaN	0
1436	134	NaN	NaN	0
1436	198	NaN	NaN	0
1436	262	NaN	NaN	0
1436	326	NaN	NaN	0
1436	390	NaN	NaN	0
1436	454	NaN	NaN	0
1436	518	NaN	NaN	2
1436	582	NaN	NaN	2
1436	646	-4.474160146	1.540273666	2
1436	710	NaN	NaN	2
1436	774	-3.601235889	0.2408935622	2
1436	838	-3.299033121	-0.4408817852	2
1436	902	-3.366459301	-1.070670988	2
1436	966	NaN	NaN	2
1436	1030	NaN	NaN	2
1436	1094	NaN	NaN	0
1436	1158	NaN	NaN	0
1436	1222	NaN	NaN	0
1436	1286	NaN	NaN	0
1436	1350	NaN	NaN	0
1436	1414	NaN	NaN	0
1436	1478	NaN	NaN	0
1500	70	NaN	NaN	0
1500	134	NaN	NaN	0
1500	198	NaN	NaN	0
1500	262	NaN	NaN	0
1500	326	NaN	NaN	0
1500	390	NaN	NaN	0
1500	454	NaN	NaN	0
1500	518	NaN	NaN	0
1500	582	NaN	NaN	0
1500	646	NaN	NaN	0
1500	710	NaN	NaN	0
1500	774	NaN	NaN	0
1500	838	NaN	NaN	0
1500	902	NaN	NaN	0
1500	966	NaN	NaN	0
1500	1030	NaN	NaN	0
1500	1094	NaN	NaN	0
1500	1158	NaN	NaN	0
1500	1222	NaN	NaN	0
1500	1286	NaN	NaN	0
1500	1350	NaN	NaN	0
1500	1414	NaN	NaN	0
1500	1478	NaN	NaN	0
1564	70	NaN	NaN	0
1564	134	NaN	NaN	0
1564	198	NaN	NaN	0
1564	262	NaN	NaN	0
1564	326	NaN	NaN	0
1564	390	NaN	NaN	0
1564	454	NaN	NaN	0
1564	518	NaN	NaN	0
1564	582	NaN	NaN	0
1564	646	NaN	NaN	0
1564	710	NaN	NaN	0
1564	774	NaN	NaN	0
1564	838	NaN	NaN	0
1564	902	NaN	NaN	0
1564	966	NaN	NaN	0
1564	1030	NaN	NaN	0
1564	1094	NaN	NaN	0
1564	1158	NaN	NaN	0
1564	1222	NaN	NaN	0
1564	1286	NaN	NaN	0
1564	1350	NaN	NaN	0
1564	1414	NaN	NaN	0
1564	1478	NaN	NaN	0
