# Supplementary material for: Pathogenic Huntingtin aggregates alter actin organization and cellular stiffness resulting in stalled clathrin-mediated endocytosis
Source: eLife. 2024 Oct 9;13:e98363. doi: 10.7554/eLife.98363 (PMC11643626; doi:10.7554/eLife.98363)
Supplement: Source data 2. [file elife-98363-data2.zip › PLOTS_DATA/2_HTTQ138/MV_HTTQ138.txt]

PIVlab	ASCII chart output - 12-Oct-2022
FRAME: 61	filenames: MEAN of frames 1:60 & MEAN of frames 1:60	conversion factor xy (px -> m): 1	conversion factor uv (px/frame -> m/s): 1
x [px]	y [px]	u [px/frame]	v [px/frame]	Vector type [-]
78	84	NaN	NaN	0
78	148	NaN	NaN	0
78	212	NaN	NaN	0
78	276	NaN	NaN	0
78	340	NaN	NaN	0
78	404	NaN	NaN	0
78	468	NaN	NaN	0
78	532	NaN	NaN	0
78	596	NaN	NaN	0
78	660	NaN	NaN	0
78	724	NaN	NaN	0
78	788	NaN	NaN	0
78	852	NaN	NaN	0
78	916	NaN	NaN	0
78	980	NaN	NaN	0
78	1044	NaN	NaN	0
78	1108	NaN	NaN	0
78	1172	NaN	NaN	0
78	1236	NaN	NaN	0
78	1300	NaN	NaN	0
142	84	NaN	NaN	0
142	148	NaN	NaN	0
142	212	NaN	NaN	0
142	276	NaN	NaN	0
142	340	NaN	NaN	0
142	404	NaN	NaN	0
142	468	0.2019036923	-0.08625117701	1
142	532	0.1731356761	-0.1168565181	1
142	596	0.107488943	-0.08937008568	1
142	660	0.06516567707	-0.01754007999	1
142	724	0.04310529567	0.001337739568	1
142	788	0.02794732477	-0.06279524902	1
142	852	NaN	NaN	0
142	916	NaN	NaN	0
142	980	NaN	NaN	0
142	1044	NaN	NaN	0
142	1108	NaN	NaN	0
142	1172	NaN	NaN	0
142	1236	NaN	NaN	0
142	1300	NaN	NaN	0
206	84	NaN	NaN	0
206	148	NaN	NaN	0
206	212	NaN	NaN	0
206	276	NaN	NaN	0
206	340	0.1265201636	-0.03793804613	1
206	404	0.145553538	-0.04953101896	1
206	468	0.1799288616	-0.08010352029	1
206	532	0.1828097905	-0.09374802558	1
206	596	0.1411945481	-0.08108435441	1
206	660	0.08846296674	-0.0545898765	1
206	724	0.05339715741	-0.02914235795	1
206	788	0.0398923467	-0.0466018089	1
206	852	0.02981313174	-0.1022653463	1
206	916	0.0109049707	-0.1160897478	1
206	980	-0.01070201904	-0.1116910684	1
206	1044	NaN	NaN	0
206	1108	NaN	NaN	0
206	1172	NaN	NaN	0
206	1236	NaN	NaN	0
206	1300	NaN	NaN	0
270	84	NaN	NaN	0
270	148	NaN	NaN	0
270	212	NaN	NaN	0
270	276	0.091774004	0.007431565643	1
270	340	0.09119725855	-0.0113038101	1
270	404	0.09456375085	-0.01987343329	1
270	468	0.1102718983	-0.04750647778	1
270	532	0.1229646951	-0.06783319639	1
270	596	0.1205838602	-0.08629899459	1
270	660	0.08995716379	-0.08273904743	1
270	724	0.04860835885	-0.03930104995	1
270	788	0.03624065501	-0.006713911722	1
270	852	0.03980665507	-0.04783333523	1
270	916	0.01595447727	-0.06805790277	1
270	980	-7.922849777e-05	-0.05893152333	1
270	1044	0.005195059119	-0.06020220544	1
270	1108	0.001812000495	-0.09382823602	2
270	1172	NaN	NaN	0
270	1236	NaN	NaN	0
270	1300	NaN	NaN	0
334	84	NaN	NaN	0
334	148	NaN	NaN	0
334	212	0.1174102708	0.04456712506	1
334	276	0.09121728053	0.03844028409	1
334	340	0.07433821945	0.01313119332	1
334	404	0.06299614068	-0.0009325750383	1
334	468	0.05090278142	-0.04399166336	1
334	532	0.03040496769	-0.09273520445	1
334	596	0.04010795437	-0.12169965	1
334	660	0.03219429124	-0.1100521307	1
334	724	-0.009042029637	-0.05057704084	1
334	788	-0.01435993489	0.004491627092	1
334	852	-0.002148233231	-0.02755812176	1
334	916	0.003495373738	-0.04519032757	1
334	980	0.02530509864	-0.03238399157	1
334	1044	0.07954990223	-0.05454861306	1
334	1108	0.1076851744	-0.08535165428	1
334	1172	NaN	NaN	2
334	1236	NaN	NaN	0
334	1300	NaN	NaN	0
398	84	NaN	NaN	0
398	148	NaN	NaN	0
398	212	0.123512595	0.0381093266	1
398	276	0.09864532874	0.04177147634	1
398	340	0.06175461231	0.004761169995	1
398	404	0.04785923874	-0.03728332711	1
398	468	0.02003956736	-0.06840921756	1
398	532	-0.02196264893	-0.1180016835	1
398	596	-0.02825474217	-0.1457494439	1
398	660	-0.02808996898	-0.1386043694	1
398	724	-0.05157616705	-0.1002847805	1
398	788	-0.03722953949	-0.05465531946	1
398	852	-0.01048941512	-0.0450505587	1
398	916	0.01128035633	-0.05030455796	1
398	980	0.05940851838	-0.05963375228	1
398	1044	0.1427656887	-0.09874106253	1
398	1108	0.1742684292	-0.1258124354	1
398	1172	0.1075037972	-0.1583853399	1
398	1236	NaN	NaN	2
398	1300	NaN	NaN	0
462	84	NaN	NaN	0
462	148	0.09769258418	0.006610332591	1
462	212	0.08079693897	0.008395989191	1
462	276	0.05365004337	0.01063343685	1
462	340	0.02806710571	-0.01773223032	1
462	404	0.02659138058	-0.05973948947	1
462	468	0.01893416352	-0.09254984301	1
462	532	0.001189546926	-0.102438611	1
462	596	-0.00777072481	-0.1217817391	1
462	660	-0.0251260863	-0.1355623917	1
462	724	-0.04438334209	-0.1284280792	1
462	788	-0.02818695439	-0.07851030142	1
462	852	-0.002613675879	-0.02529660845	1
462	916	0.03236649069	-0.02085049845	1
462	980	0.07923318458	-0.06221433068	1
462	1044	0.1657071527	-0.1213619146	1
462	1108	0.184651497	-0.153172619	1
462	1172	0.1173171473	-0.171225886	1
462	1236	0.03916824153	-0.1552226633	1
462	1300	NaN	NaN	0
526	84	NaN	NaN	0
526	148	0.07820959782	0.01501636723	1
526	212	0.008418571172	0.001857343278	1
526	276	-0.0488647235	0.009178997039	1
526	340	-0.03395141708	-0.0002658574344	1
526	404	0.002115084158	-0.02307552412	1
526	468	0.008997750226	-0.05832588845	1
526	532	0.006611343164	-0.07841289392	1
526	596	0.003779684887	-0.1054120161	1
526	660	-0.007491023438	-0.1108808202	1
526	724	-0.028182667	-0.1107340687	1
526	788	-0.04305601303	-0.065204547	1
526	852	-0.02942370845	-0.02705523305	1
526	916	0.001829720388	-0.01127514406	1
526	980	0.02049701002	-0.04608321998	1
526	1044	0.08868635408	-0.1110854628	1
526	1108	0.1143173816	-0.1473345116	1
526	1172	0.08247072877	-0.1435355891	1
526	1236	0.0375968655	-0.1369365055	1
526	1300	NaN	NaN	0
590	84	0.07966428721	0.09005024429	1
590	148	0.0450601604	0.04449824383	1
590	212	-0.03518343072	0.005407877432	1
590	276	-0.08715932858	0.006697169972	1
590	340	-0.04139474785	0.006004935598	1
590	404	0.005787300848	0.009805771096	1
590	468	0.01244367165	-0.0005147198308	1
590	532	0.007746028283	-0.04759308646	1
590	596	0.004867298655	-0.09357708601	1
590	660	-0.01680524076	-0.1037100399	1
590	724	-0.0325979677	-0.0973099471	1
590	788	-0.07942250825	-0.08956355785	1
590	852	-0.09810103654	-0.08209400779	1
590	916	-0.06362139144	-0.06405280323	1
590	980	-0.05369056909	-0.08575562974	1
590	1044	0.002068395658	-0.1138237284	1
590	1108	0.05001363302	-0.1054345336	1
590	1172	0.06541865716	-0.09985078737	1
590	1236	0.05698269507	-0.1145460321	1
590	1300	0.02933243183	-0.1567838734	2
654	84	0.09076841521	0.08724263972	1
654	148	0.05562428541	0.05226993752	1
654	212	-0.01626285023	0.008180522456	1
654	276	-0.06035578728	-0.012777312	1
654	340	-0.0299800783	-0.006286609717	1
654	404	-0.004522147042	0.03827475469	1
654	468	-0.003031861314	0.06041722592	1
654	532	0.006640048245	0.01911628518	1
654	596	0.01485044231	-0.05500029003	1
654	660	-0.01106207109	-0.09757407446	1
654	724	-0.0162057386	-0.1015747162	1
654	788	-0.07087579684	-0.09983533095	1
654	852	-0.1274987779	-0.09277654658	1
654	916	-0.132025785	-0.07393906939	1
654	980	-0.125992335	-0.08804580296	1
654	1044	-0.0645670449	-0.08518644435	1
654	1108	-0.017757013	-0.06016235604	1
654	1172	0.02809176231	-0.08760906623	1
654	1236	0.04605969901	-0.1153630466	1
654	1300	0.02552222046	-0.1780940464	1
718	84	0.1616340087	0.06781939116	1
718	148	0.1313099005	0.05182350364	1
718	212	0.06577920111	0.001604887967	1
718	276	0.004821550719	-0.02987096883	1
718	340	-0.02193768399	-0.01927583704	1
718	404	-0.03033020137	0.01670151901	1
718	468	-0.0073160539	0.06070580677	1
718	532	0.02852764313	0.04378880278	1
718	596	0.04679382732	-0.02040597813	1
718	660	0.02986830251	-0.08308252966	1
718	724	0.007913251683	-0.1058645833	1
718	788	-0.04318199165	-0.118131998	1
718	852	-0.1015191829	-0.09994300904	1
718	916	-0.1264190481	-0.07784780065	1
718	980	-0.09436119431	-0.09266573612	1
718	1044	-0.0351240063	-0.08720662936	1
718	1108	-0.02611826607	-0.08619102435	1
718	1172	-0.0007633903562	-0.1281889398	1
718	1236	0.01723380343	-0.1358344192	1
718	1300	-0.008399431851	-0.1602489858	1
782	84	0.1276127566	0.01505177572	1
782	148	0.1178958149	0.02664127917	1
782	212	0.1039991892	0.02205763376	1
782	276	0.0623130042	0.003136331964	1
782	340	0.01603087825	-0.01849492028	1
782	404	-0.005055611431	-0.0217621233	1
782	468	0.02727242515	0.006795559881	1
782	532	0.07436979253	0.01310778864	1
782	596	0.09669977732	-0.02039221776	1
782	660	0.05940128978	-0.07750879805	1
782	724	0.002473761291	-0.1078627926	1
782	788	-0.05116843389	-0.1220971624	1
782	852	-0.08193849945	-0.1323141153	1
782	916	-0.07428969027	-0.1136630065	1
782	980	-0.02479205244	-0.1109091695	1
782	1044	0.01187026854	-0.1182559058	1
782	1108	-0.007382655277	-0.1549156222	1
782	1172	-0.01331719453	-0.1996766333	1
782	1236	-0.02109341149	-0.1778796018	1
782	1300	-0.02556811407	-0.1495902996	1
846	84	NaN	NaN	2
846	148	0.06989107974	0.02466626803	1
846	212	0.1208628858	0.07303081107	1
846	276	0.0873237853	0.04563222811	1
846	340	0.0372102676	-0.004509785444	1
846	404	0.01517892233	-0.0214405438	1
846	468	0.03984584681	-0.02939138432	1
846	532	0.09376394924	-0.03500903891	1
846	596	0.1117742722	-0.03559252886	1
846	660	0.06748220662	-0.06436029217	1
846	724	0.003157544856	-0.08315517873	1
846	788	-0.01081025505	-0.08324436318	1
846	852	0.0256538892	-0.1023471399	1
846	916	0.05621082676	-0.1006399271	1
846	980	0.07137086907	-0.08872605184	1
846	1044	0.05538043766	-0.108274498	1
846	1108	0.01940342419	-0.1637181875	1
846	1172	-0.008154481337	-0.2127434991	1
846	1236	-0.02987282734	-0.2105600491	1
846	1300	-0.03004716564	-0.1722524887	1
910	84	NaN	NaN	0
910	148	0.05836481513	0.06911599792	1
910	212	0.08087570883	0.103367124	1
910	276	0.04505567547	0.07106689978	1
910	340	0.01136234621	0.01317938878	1
910	404	0.005878295218	-0.02981585558	1
910	468	0.0365776541	-0.0547008348	1
910	532	0.07047868477	-0.05687890397	1
910	596	0.08005013832	-0.03162009335	1
910	660	0.06203623864	-0.03842537912	1
910	724	0.03622272071	-0.02633649566	1
910	788	0.05781260749	-0.01219202754	1
910	852	0.09911817614	-0.0325638402	1
910	916	0.1448115516	-0.02974619498	1
910	980	0.1674414953	-0.01862123816	1
910	1044	0.1321848339	-0.05278834683	1
910	1108	0.05390876173	-0.1208910329	1
910	1172	-0.009066827205	-0.1900365004	1
910	1236	-0.02567044984	-0.2107651251	1
910	1300	-0.03235005695	-0.2029139572	1
974	84	NaN	NaN	0
974	148	0.04273959587	0.02689594735	1
974	212	0.03716425003	0.08103530895	1
974	276	0.002472475718	0.1039376045	1
974	340	0.004623052029	0.05335894754	1
974	404	0.02011839801	-0.01155868879	1
974	468	0.05401905706	-0.05101355916	1
974	532	0.07063107265	-0.05699349698	1
974	596	0.04912998127	-0.03720481062	1
974	660	0.03286095769	-0.03853583617	1
974	724	0.04668289195	-0.03549033513	1
974	788	0.07118846547	-0.01549648653	1
974	852	0.08417657668	0.003758611055	1
974	916	0.1109200456	0.01263696013	1
974	980	0.1297334447	0.007854803913	1
974	1044	0.1093920159	-0.03865332272	1
974	1108	0.03599810627	-0.09793308967	1
974	1172	-0.02250625888	-0.1449577184	1
974	1236	-0.0150716653	-0.1757703004	1
974	1300	-0.01929296649	-0.1821417352	1
1038	84	NaN	NaN	0
1038	148	NaN	NaN	0
1038	212	0.05053935319	0.08068407523	1
1038	276	0.01994264503	0.1008766713	1
1038	340	0.02176600356	0.04181675491	1
1038	404	0.02860400254	-0.03897275588	1
1038	468	0.0361085986	-0.08449918139	1
1038	532	0.03778600408	-0.07876809081	1
1038	596	0.02439831726	-0.06193295551	1
1038	660	0.02394103902	-0.07322076046	1
1038	724	0.05154699439	-0.07998749105	1
1038	788	0.06583943452	-0.06030526763	1
1038	852	0.05926071927	-0.01166283434	1
1038	916	0.05502161686	0.0166766684	1
1038	980	0.05574868816	-0.02081331634	1
1038	1044	0.05262534078	-0.08061160089	1
1038	1108	0.01357597357	-0.1162236871	1
1038	1172	-0.03432393456	-0.1349593169	1
1038	1236	-0.03724981369	-0.1466841549	1
1038	1300	NaN	NaN	0
1102	84	NaN	NaN	0
1102	148	NaN	NaN	0
1102	212	0.106213837	0.05333191006	1
1102	276	0.0636108409	0.05771409785	1
1102	340	0.01839146587	0.02045503142	1
1102	404	-0.0004727512	-0.06476094589	1
1102	468	-0.005469128177	-0.1079782715	1
1102	532	0.002046261076	-0.1018263687	1
1102	596	0.01755962297	-0.09026239723	1
1102	660	0.03040041254	-0.1116955942	1
1102	724	0.0506097407	-0.1076912868	1
1102	788	0.05918455791	-0.07642036371	1
1102	852	0.03680963246	-0.02390520814	1
1102	916	0.01985395174	-0.002670665048	1
1102	980	0.02372573326	-0.06869285372	1
1102	1044	0.02802863538	-0.1193280451	1
1102	1108	0.0003934129293	-0.1293645508	1
1102	1172	-0.05040886043	-0.1201324418	1
1102	1236	NaN	NaN	2
1102	1300	NaN	NaN	0
1166	84	NaN	NaN	0
1166	148	NaN	NaN	0
1166	212	0.12001044	-0.02128855501	1
1166	276	0.08789313222	-0.02532221462	1
1166	340	0.03153918746	-0.007084331008	1
1166	404	-0.01545971448	-0.04178911186	1
1166	468	-0.01725047618	-0.08035278711	1
1166	532	-0.01203995568	-0.09423290415	1
1166	596	0.002232029274	-0.0969246123	1
1166	660	0.01406274332	-0.1157228748	1
1166	724	0.018061037	-0.09837551682	1
1166	788	0.006430056792	-0.06373535504	1
1166	852	-0.01532420306	-0.04558879702	1
1166	916	-0.03599166257	-0.05715179564	1
1166	980	-0.002118672203	-0.07335406141	1
1166	1044	0.02864266797	-0.08546755553	1
1166	1108	0.01256329369	-0.1027570987	1
1166	1172	-0.02098124786	-0.116495248	1
1166	1236	NaN	NaN	0
1166	1300	NaN	NaN	0
1230	84	NaN	NaN	0
1230	148	NaN	NaN	0
1230	212	NaN	NaN	0
1230	276	0.03634683687	-0.1230697477	1
1230	340	-0.01304106702	-0.02580619377	1
1230	404	-0.03878760495	-0.0003945104195	1
1230	468	-0.0294966913	-0.06051483596	1
1230	532	-0.02248375391	-0.09882562189	1
1230	596	-0.01107574333	-0.09321772491	1
1230	660	-7.506049607e-06	-0.08514978597	1
1230	724	-0.01615494468	-0.06398316465	1
1230	788	-0.07534790229	-0.05738773766	1
1230	852	-0.1075537013	-0.07261533148	1
1230	916	-0.1163895399	-0.09549265031	1
1230	980	-0.05244602204	-0.05852099226	1
1230	1044	0.01671331152	-0.02139850418	1
1230	1108	-0.003795408426	-0.05527960745	1
1230	1172	-0.01086637122	-0.1039807856	1
1230	1236	NaN	NaN	0
1230	1300	NaN	NaN	0
1294	84	NaN	NaN	0
1294	148	NaN	NaN	0
1294	212	NaN	NaN	0
1294	276	NaN	NaN	0
1294	340	-0.03204235007	-0.01219703023	1
1294	404	-0.03651799447	-0.01062628004	1
1294	468	-0.005329111081	-0.06938823556	1
1294	532	-0.004063925643	-0.09574608702	1
1294	596	-0.003244499373	-0.08681646997	1
1294	660	0.008025079144	-0.06827341214	1
1294	724	-0.004125861284	-0.05245817699	1
1294	788	-0.1072045801	-0.07266389077	1
1294	852	-0.1657404362	-0.09237800005	1
1294	916	-0.1447081874	-0.102966513	1
1294	980	-0.08118298666	-0.06228204233	1
1294	1044	-0.02368339431	-0.03203974413	1
1294	1108	-0.01686126301	-0.05743727263	1
1294	1172	NaN	NaN	0
1294	1236	NaN	NaN	0
1294	1300	NaN	NaN	0
1358	84	NaN	NaN	0
1358	148	NaN	NaN	0
1358	212	NaN	NaN	0
1358	276	NaN	NaN	0
1358	340	-0.005199215723	-0.01042007894	2
1358	404	0.0028019227	-0.04212298785	1
1358	468	0.03298516522	-0.07322475286	1
1358	532	0.02373545585	-0.07091703647	1
1358	596	0.02306361687	-0.07807283053	1
1358	660	0.03158307811	-0.06228034934	1
1358	724	0.004528592824	-0.06592519043	1
1358	788	-0.1058187581	-0.1131317139	1
1358	852	-0.1902578229	-0.134100749	1
1358	916	-0.1763747753	-0.1081864323	1
1358	980	-0.1250922688	-0.0550262673	1
1358	1044	-0.1006844971	-0.03465436805	1
1358	1108	NaN	NaN	0
1358	1172	NaN	NaN	0
1358	1236	NaN	NaN	0
1358	1300	NaN	NaN	0
1422	84	NaN	NaN	0
1422	148	NaN	NaN	0
1422	212	NaN	NaN	0
1422	276	NaN	NaN	0
1422	340	NaN	NaN	0
1422	404	NaN	NaN	2
1422	468	0.04508023779	-0.03141342703	1
1422	532	0.03920048731	-0.02901465553	1
1422	596	0.02548295205	-0.07010539722	1
1422	660	0.01097681351	-0.04912563681	1
1422	724	-0.05977069781	-0.05054730152	1
1422	788	-0.1447822739	-0.121296043	1
1422	852	-0.1998867025	-0.1694085062	1
1422	916	NaN	NaN	2
1422	980	NaN	NaN	0
1422	1044	NaN	NaN	0
1422	1108	NaN	NaN	0
1422	1172	NaN	NaN	0
1422	1236	NaN	NaN	0
1422	1300	NaN	NaN	0
1486	84	NaN	NaN	0
1486	148	NaN	NaN	0
1486	212	NaN	NaN	0
1486	276	NaN	NaN	0
1486	340	NaN	NaN	0
1486	404	NaN	NaN	0
1486	468	NaN	NaN	0
1486	532	-0.001079567326	0.01234827999	1
1486	596	-0.02793785351	-0.01900009065	1
1486	660	-0.04003362543	-0.03092675709	2
1486	724	-0.09757297761	-0.03452783121	2
1486	788	-0.1535951406	-0.103026089	2
1486	852	NaN	NaN	0
1486	916	NaN	NaN	0
1486	980	NaN	NaN	0
1486	1044	NaN	NaN	0
1486	1108	NaN	NaN	0
1486	1172	NaN	NaN	0
1486	1236	NaN	NaN	0
1486	1300	NaN	NaN	0
