# Supplementary material for: Pathogenic Huntingtin aggregates alter actin organization and cellular stiffness resulting in stalled clathrin-mediated endocytosis
Source: eLife. 2024 Oct 9;13:e98363. doi: 10.7554/eLife.98363 (PMC11643626; doi:10.7554/eLife.98363)
Supplement: Source data 2. [file elife-98363-data2.zip › PLOTS_DATA/7_ARP3_OE/MV_ARP3_OE.txt]

PIVlab	ASCII chart output - 12-Oct-2022
FRAME: 33	filenames: MEAN of frames 1:32 & MEAN of frames 1:32	conversion factor xy (px -> m): 1	conversion factor uv (px/frame -> m/s): 1
x [px]	y [px]	u [px/frame]	v [px/frame]	Vector type [-]
65	76	NaN	NaN	0
65	140	NaN	NaN	0
65	204	NaN	NaN	0
65	268	NaN	NaN	0
65	332	NaN	NaN	0
65	396	NaN	NaN	0
65	460	NaN	NaN	0
65	524	NaN	NaN	0
65	588	NaN	NaN	0
65	652	NaN	NaN	0
65	716	NaN	NaN	2
65	780	0.8450850902	-0.2925230526	2
65	844	0.2604469085	-0.1540447545	1
65	908	-0.1748293778	-0.2254564679	2
65	972	-0.4715792387	-0.4824140586	2
65	1036	-0.1397593332	-0.6010385522	2
65	1100	0.5968828965	-0.576723382	2
65	1164	NaN	NaN	0
65	1228	NaN	NaN	0
65	1292	NaN	NaN	0
65	1356	NaN	NaN	0
65	1420	NaN	NaN	0
65	1484	NaN	NaN	0
65	1548	NaN	NaN	0
65	1612	NaN	NaN	0
129	76	NaN	NaN	0
129	140	NaN	NaN	0
129	204	NaN	NaN	0
129	268	NaN	NaN	0
129	332	NaN	NaN	0
129	396	NaN	NaN	2
129	460	NaN	NaN	2
129	524	0.8034743836	0.3874733026	2
129	588	1.12043218	0.005414009732	2
129	652	1.426785506	-0.3758643127	1
129	716	1.653675006	-0.5171997162	2
129	780	1.50816287	-0.218692145	2
129	844	0.9687530366	0.04889079972	2
129	908	0.4949581156	-0.02749879522	1
129	972	0.2534218102	-0.337866379	1
129	1036	0.3919143146	-0.4641841801	1
129	1100	0.9150296273	-0.6353246157	2
129	1164	1.480129251	-0.750944444	2
129	1228	1.692009678	-0.8466649582	2
129	1292	NaN	NaN	0
129	1356	NaN	NaN	0
129	1420	NaN	NaN	0
129	1484	NaN	NaN	0
129	1548	NaN	NaN	0
129	1612	NaN	NaN	0
193	76	NaN	NaN	0
193	140	NaN	NaN	0
193	204	NaN	NaN	0
193	268	NaN	NaN	2
193	332	NaN	NaN	2
193	396	NaN	NaN	2
193	460	0.6423315781	0.8475939717	1
193	524	0.9144879231	0.4897040205	1
193	588	1.366596615	0.1116715961	1
193	652	1.883285188	-0.2651113684	1
193	716	2.361372017	-0.4804453076	2
193	780	2.212719252	-0.1200797566	1
193	844	1.592369477	0.2397177423	2
193	908	1.138258622	0.1593678255	1
193	972	0.9260372451	-0.1714534893	1
193	1036	0.9398829957	-0.443783416	1
193	1100	1.259887118	-0.9112189374	1
193	1164	1.649596309	-1.121725648	1
193	1228	NaN	NaN	2
193	1292	NaN	NaN	2
193	1356	NaN	NaN	0
193	1420	NaN	NaN	0
193	1484	NaN	NaN	0
193	1548	NaN	NaN	0
193	1612	NaN	NaN	0
257	76	NaN	NaN	0
257	140	NaN	NaN	0
257	204	NaN	NaN	2
257	268	-0.06982025617	1.854850472	2
257	332	0.3151623722	1.692477429	2
257	396	0.6644735617	1.538102436	2
257	460	0.908551683	1.239685951	1
257	524	1.232727777	0.831974427	2
257	588	1.700541121	0.4808428758	1
257	652	2.281592692	0.1765933312	1
257	716	2.656323601	-0.107741301	1
257	780	2.261495793	0.1628187071	1
257	844	1.659831417	0.4257706615	1
257	908	1.323292754	0.3205883363	1
257	972	1.136315633	0.001526803251	1
257	1036	1.155993996	-0.39102985	1
257	1100	1.555738315	-1.02833581	1
257	1164	1.828911164	-1.312372893	1
257	1228	1.767273429	-1.321364153	2
257	1292	NaN	NaN	2
257	1356	NaN	NaN	2
257	1420	NaN	NaN	0
257	1484	NaN	NaN	0
257	1548	NaN	NaN	0
257	1612	NaN	NaN	0
321	76	NaN	NaN	0
321	140	NaN	NaN	0
321	204	NaN	NaN	2
321	268	0.04572243485	2.124770836	2
321	332	0.632448903	2.132541182	1
321	396	1.028664983	2.077807908	1
321	460	1.245381876	1.724170404	1
321	524	1.622989749	1.191029539	1
321	588	2.093668406	0.8508692797	1
321	652	2.534766901	0.6394679911	1
321	716	2.596709614	0.4742954188	1
321	780	2.210932481	0.4766615867	1
321	844	1.722484286	0.4752635924	1
321	908	1.495300312	0.3244036718	1
321	972	1.345553717	0.07488651734	1
321	1036	1.312978854	-0.3253548233	1
321	1100	1.542834167	-0.7326780663	1
321	1164	1.581220905	-1.044223889	1
321	1228	1.514540154	-1.176724949	1
321	1292	1.463746052	-1.236298181	2
321	1356	NaN	NaN	2
321	1420	1.253950716	-1.441850892	2
321	1484	NaN	NaN	0
321	1548	NaN	NaN	0
321	1612	NaN	NaN	0
385	76	NaN	NaN	0
385	140	NaN	NaN	2
385	204	-0.4217697444	2.273131401	2
385	268	0.3175589016	2.412579107	1
385	332	1.067786335	2.553144095	1
385	396	1.440242024	2.479064472	1
385	460	1.530986689	2.013519288	1
385	524	1.774772425	1.40110732	1
385	588	2.093918082	1.059569891	1
385	652	2.431743928	0.8706049724	1
385	716	2.448439791	0.8383761756	1
385	780	2.213331393	0.723104921	1
385	844	1.916043274	0.5236499843	1
385	908	1.723328947	0.2576005785	1
385	972	1.564404923	-0.0185017356	1
385	1036	1.562994754	-0.3832499812	1
385	1100	1.737274031	-0.5710422308	1
385	1164	1.649744239	-0.7912266331	1
385	1228	1.506611458	-1.102966403	1
385	1292	1.48124807	-1.412247361	2
385	1356	1.335049358	-1.572991306	1
385	1420	1.169656056	-1.671588009	1
385	1484	1.150504897	-1.717427535	2
385	1548	NaN	NaN	0
385	1612	NaN	NaN	0
449	76	NaN	NaN	0
449	140	-0.7171371354	2.249668497	2
449	204	NaN	NaN	2
449	268	0.4443152034	2.741425898	1
449	332	1.165156053	2.897837755	1
449	396	1.378380917	2.727587722	1
449	460	1.355646503	2.150541829	1
449	524	1.574407216	1.549416786	1
449	588	1.817381693	1.198024398	1
449	652	2.047624711	0.9643958052	1
449	716	2.174763964	0.9795538349	1
449	780	2.183054364	0.8657143695	1
449	844	2.007925873	0.5480892221	1
449	908	1.743859964	0.1416243078	1
449	972	1.640238369	-0.2302052899	1
449	1036	1.766365228	-0.6163880606	1
449	1100	1.967698371	-0.8042630598	1
449	1164	1.787776138	-0.9585150929	1
449	1228	1.621130045	-1.273425584	1
449	1292	1.624388517	-1.773776483	1
449	1356	1.435384727	-2.089465249	1
449	1420	1.273193343	-2.128996636	1
449	1484	1.212586228	-1.992674636	2
449	1548	NaN	NaN	0
449	1612	NaN	NaN	0
513	76	NaN	NaN	2
513	140	-0.3491486901	2.246502963	1
513	204	-0.02936775883	2.77857705	1
513	268	0.6252949153	3.072414415	1
513	332	1.176808013	2.965851618	1
513	396	1.233235915	2.659508904	1
513	460	1.156851408	2.135878781	1
513	524	1.273565539	1.631464211	1
513	588	1.448834573	1.241261751	1
513	652	1.606114527	1.003550876	1
513	716	1.797353857	0.9969442654	1
513	780	1.901206912	0.9278698713	1
513	844	1.738906798	0.5382607762	1
513	908	1.481557036	-0.05581066784	1
513	972	1.499170688	-0.5239575879	1
513	1036	1.715368747	-0.8442900447	1
513	1100	1.837737305	-1.170052147	1
513	1164	1.679328177	-1.301183233	1
513	1228	1.548048201	-1.554140253	1
513	1292	1.577922317	-1.997092662	1
513	1356	1.446128226	-2.359304328	1
513	1420	1.303751887	-2.436666637	1
513	1484	1.232161176	-2.174987651	2
513	1548	NaN	NaN	2
513	1612	NaN	NaN	0
577	76	NaN	NaN	2
577	140	0.2103880194	2.270042486	1
577	204	0.5718452982	3.03338629	1
577	268	0.9499028567	3.34042861	1
577	332	1.066007871	3.053637887	1
577	396	0.988855877	2.616375063	1
577	460	0.9404430475	2.123984749	1
577	524	0.9707887595	1.655397559	1
577	588	1.070409643	1.198681023	1
577	652	1.219444842	0.8994170015	1
577	716	1.370233322	0.8203305024	1
577	780	1.409082496	0.7959232706	1
577	844	1.289574289	0.4566740772	1
577	908	1.155923845	-0.1428046484	1
577	972	1.256235217	-0.635529393	1
577	1036	1.45795567	-0.9670628013	1
577	1100	1.470578312	-1.407513386	1
577	1164	1.409019653	-1.59081908	1
577	1228	1.287669802	-1.679037182	1
577	1292	1.188569939	-1.949522337	1
577	1356	1.179489189	-2.285931658	1
577	1420	1.290172364	-2.498588369	1
577	1484	1.250112981	-2.248174153	2
577	1548	NaN	NaN	2
577	1612	NaN	NaN	0
641	76	0.1634953239	1.836507797	2
641	140	0.351720844	2.137077081	1
641	204	0.5885933353	2.899767549	1
641	268	0.8273357436	3.196664874	1
641	332	0.8818479464	3.031638542	1
641	396	0.8416717051	2.601454878	1
641	460	0.7837804801	2.068978582	1
641	524	0.7577054818	1.596288687	1
641	588	0.7744616122	1.118456425	1
641	652	0.776993527	0.6834166928	1
641	716	0.8746748496	0.5824451647	1
641	780	0.9239475405	0.5496210939	1
641	844	0.9105931348	0.3040067971	1
641	908	0.9564726969	-0.1067279555	1
641	972	1.044566291	-0.5919977806	1
641	1036	1.062712005	-0.9943547401	1
641	1100	1.030373782	-1.41496247	1
641	1164	1.036085509	-1.650523812	1
641	1228	0.9915456416	-1.631481636	1
641	1292	0.9533786092	-1.856573286	1
641	1356	1.051357755	-2.317769975	1
641	1420	1.212704088	-2.5446223	1
641	1484	1.21283339	-2.316422448	1
641	1548	NaN	NaN	2
641	1612	NaN	NaN	0
705	76	0.3434969298	1.763636324	1
705	140	0.3317288784	2.026875804	2
705	204	0.3595196769	2.505621015	1
705	268	0.5436814855	2.738362021	1
705	332	0.7239703351	2.73070305	1
705	396	0.817360864	2.397697274	1
705	460	0.7366308469	1.907282078	1
705	524	0.6706320904	1.550526501	1
705	588	0.663891501	1.144178887	1
705	652	0.600441739	0.5869642535	1
705	716	0.6425228136	0.3402544887	1
705	780	0.6490536886	0.2497245232	1
705	844	0.6647740603	0.1026935755	1
705	908	0.7503520719	-0.1361301449	1
705	972	0.8022240798	-0.5394990974	1
705	1036	0.752948309	-0.8998872373	1
705	1100	0.7163610795	-1.204163339	1
705	1164	0.7594473328	-1.46473153	1
705	1228	0.7225256024	-1.466364011	1
705	1292	0.731351338	-1.767067334	1
705	1356	0.8761566256	-2.235543393	1
705	1420	0.9976073159	-2.424712985	1
705	1484	0.9249387678	-2.30949117	1
705	1548	NaN	NaN	2
705	1612	NaN	NaN	0
769	76	0.2799372157	2.023890904	2
769	140	0.2099030371	2.27589038	2
769	204	0.2543027685	2.578003673	1
769	268	0.5096421631	2.585814195	1
769	332	0.7481640047	2.48021649	1
769	396	0.8258716104	2.19842665	1
769	460	0.6970833574	1.838139179	1
769	524	0.6146557129	1.553429796	1
769	588	0.5780516938	1.212740763	1
769	652	0.5541503936	0.7384746121	1
769	716	0.528999513	0.3282758058	1
769	780	0.4877626647	0.192131701	1
769	844	0.5091657236	0.1813030945	1
769	908	0.5820657452	0.003650635543	1
769	972	0.6533235129	-0.3352265678	1
769	1036	0.5821615013	-0.7667108553	1
769	1100	0.5005962799	-1.120005474	1
769	1164	0.494412899	-1.349836949	1
769	1228	0.4443795976	-1.430760533	1
769	1292	0.3810413381	-1.739638185	1
769	1356	0.3994097184	-1.938853287	1
769	1420	0.4269447312	-1.963666791	1
769	1484	0.3614189988	-2.011165083	1
769	1548	0.2375713349	-1.939804706	2
769	1612	NaN	NaN	0
833	76	0.002535395359	2.490529763	2
833	140	-0.08231303048	2.827192246	1
833	204	0.02162456905	3.117005975	1
833	268	0.3541299683	2.717947872	1
833	332	0.577793287	2.210250568	1
833	396	0.5645446004	1.945273531	1
833	460	0.3958955874	1.692054537	1
833	524	0.3350869026	1.522809738	1
833	588	0.2977924006	1.255687033	1
833	652	0.3461423842	0.9286912526	1
833	716	0.4164619788	0.5297299757	1
833	780	0.3776026807	0.4440210957	1
833	844	0.2916403583	0.3976437126	1
833	908	0.3076735235	0.1943904291	1
833	972	0.3894955266	-0.223192414	1
833	1036	0.3002291061	-0.8915980038	1
833	1100	0.167359953	-1.341468744	1
833	1164	0.01448184827	-1.50647288	1
833	1228	-0.02842979811	-1.536156834	1
833	1292	-0.0732889184	-1.787950189	1
833	1356	-0.08206605839	-1.855263976	1
833	1420	-0.1401649433	-1.825498926	1
833	1484	-0.3387483735	-1.940755934	1
833	1548	-0.4265652044	-1.875313141	2
833	1612	NaN	NaN	0
897	76	-0.1998308957	3.40468397	1
897	140	-0.2170658823	3.873411252	1
897	204	-0.1987447972	3.957903341	1
897	268	0.02593508288	3.118803861	1
897	332	0.1641323569	2.24266049	1
897	396	0.1336637175	1.853575384	1
897	460	-0.01676532912	1.569307579	1
897	524	-0.06706789759	1.427104685	1
897	588	-0.05736797918	1.227527114	1
897	652	0.1048704518	0.9768764948	1
897	716	0.347167222	0.6914493397	1
897	780	0.3213243967	0.6227767103	1
897	844	0.1257536143	0.5007962138	1
897	908	0.1223156292	0.206592412	1
897	972	0.1732690404	-0.3469667259	1
897	1036	0.08042203507	-1.046452978	1
897	1100	-0.1341501244	-1.488889195	1
897	1164	-0.4764082594	-1.767016555	1
897	1228	-0.6165714514	-1.857996295	1
897	1292	-0.6243788051	-2.039105235	1
897	1356	-0.6065807816	-2.171264498	1
897	1420	-0.6242153143	-2.133559615	1
897	1484	-0.7634295128	-1.995159678	2
897	1548	-0.7961988852	-1.785458241	2
897	1612	NaN	NaN	0
961	76	-0.3635617483	4.431321005	1
961	140	-0.479486764	4.816090328	1
961	204	-0.6286100811	4.631873113	1
961	268	-0.5031456233	3.584304049	1
961	332	-0.3100805054	2.447751142	1
961	396	-0.2216088996	1.815877402	1
961	460	-0.3968422685	1.552157234	1
961	524	-0.4319436523	1.42136278	1
961	588	-0.3390746764	1.219271742	1
961	652	-0.1923881498	0.9655242581	1
961	716	-0.009486271848	0.6924995613	1
961	780	-0.1045712062	0.5783669449	1
961	844	-0.2255684809	0.3646293691	1
961	908	-0.1751828317	-0.0510461362	1
961	972	-0.160683635	-0.597663392	1
961	1036	-0.2365535952	-1.030137262	1
961	1100	-0.4045450792	-1.304478203	1
961	1164	-0.7543043242	-1.703792596	1
961	1228	-0.9289043555	-1.97335523	1
961	1292	-1.008770252	-2.373892618	1
961	1356	-1.159189303	-2.792488456	1
961	1420	-1.166612666	-2.622176576	1
961	1484	-1.137856155	-2.141841459	2
961	1548	NaN	NaN	2
961	1612	NaN	NaN	0
1025	76	-0.3730612974	4.907488104	1
1025	140	-0.503995626	4.983506088	1
1025	204	-0.7664893158	4.587847281	1
1025	268	-0.7793626511	3.542721533	1
1025	332	-0.6614963503	2.38025981	1
1025	396	-0.5818336774	1.778039929	1
1025	460	-0.6787908342	1.629114779	1
1025	524	-0.7434010271	1.517680947	1
1025	588	-0.6872242941	1.302722406	1
1025	652	-0.619056619	0.9996527644	1
1025	716	-0.5984476342	0.7028841184	1
1025	780	-0.6498943797	0.5358034749	1
1025	844	-0.6293381266	0.1987826148	1
1025	908	-0.4914986676	-0.2493240133	1
1025	972	-0.4432532669	-0.6844209653	1
1025	1036	-0.4835651495	-0.928408606	1
1025	1100	-0.6425187956	-1.07745542	1
1025	1164	-0.932597384	-1.482065092	1
1025	1228	-1.194529998	-1.96524893	1
1025	1292	-1.495994981	-2.706754405	1
1025	1356	-1.732236193	-3.092881385	1
1025	1420	-1.666327584	-2.816313279	1
1025	1484	-1.488613827	-2.264164232	1
1025	1548	NaN	NaN	0
1025	1612	NaN	NaN	0
1089	76	-0.294889924	4.569639614	1
1089	140	-0.4315181914	4.240658052	1
1089	204	-0.758203276	3.792159809	1
1089	268	-0.9541777413	3.188573323	1
1089	332	-0.9829313729	2.395654183	1
1089	396	-0.9695079447	1.963193632	1
1089	460	-1.055749459	1.805869402	1
1089	524	-1.216209152	1.63151662	1
1089	588	-1.132824073	1.338605571	1
1089	652	-1.0153499	1.029782114	1
1089	716	-1.095268805	0.7344935501	1
1089	780	-1.114555938	0.420806718	1
1089	844	-0.9421219147	0.005412039071	1
1089	908	-0.8144019418	-0.4531479704	1
1089	972	-0.7215843482	-0.7286226973	1
1089	1036	-0.6968272864	-0.7936397994	1
1089	1100	-0.8709034657	-0.9164068622	1
1089	1164	-1.277126894	-1.411845832	1
1089	1228	-1.74750854	-2.115990434	1
1089	1292	-2.059912049	-2.881056544	1
1089	1356	-2.127526265	-3.116034793	1
1089	1420	-1.901158492	-2.782601354	1
1089	1484	-1.732965676	-2.335200435	1
1089	1548	NaN	NaN	0
1089	1612	NaN	NaN	0
1153	76	-0.3512355645	4.157016604	2
1153	140	-0.4955564198	3.791702806	2
1153	204	-0.7901500446	3.376753553	1
1153	268	-1.072458016	3.004580135	1
1153	332	-1.381563378	2.638081792	1
1153	396	-1.532269373	2.276957317	1
1153	460	-1.549026851	1.972767394	1
1153	524	-1.650607539	1.632212721	1
1153	588	-1.484922132	1.244618953	1
1153	652	-1.274295801	0.9121764196	1
1153	716	-1.328962392	0.6579140657	1
1153	780	-1.383042898	0.3084109321	1
1153	844	-1.266535347	-0.1845531714	1
1153	908	-1.245130605	-0.6581029984	1
1153	972	-1.126244627	-0.8865228856	1
1153	1036	-1.027767412	-0.84338273	1
1153	1100	-1.317470553	-0.8579047778	1
1153	1164	-1.842753859	-1.352426586	1
1153	1228	-2.203341754	-2.029899377	1
1153	1292	-2.366950207	-2.620924278	1
1153	1356	-2.408140335	-2.979528387	1
1153	1420	-2.193678951	-2.765931064	1
1153	1484	-1.961388479	-2.448888389	2
1153	1548	NaN	NaN	0
1153	1612	NaN	NaN	0
1217	76	-0.4454834689	3.585893623	2
1217	140	NaN	NaN	2
1217	204	-0.942123169	2.990995239	1
1217	268	-1.160023347	2.526613052	1
1217	332	-1.521250734	2.44813072	1
1217	396	-1.823633585	2.309827316	1
1217	460	-1.909159341	1.918287198	1
1217	524	-1.799640052	1.426196053	1
1217	588	-1.407775803	1.059404622	1
1217	652	-1.069165767	0.8114703819	1
1217	716	-1.106115988	0.5607076825	1
1217	780	-1.362147982	0.2152103286	1
1217	844	-1.492983372	-0.2783616018	1
1217	908	-1.505250504	-0.6168234597	1
1217	972	-1.38449883	-0.8687469034	1
1217	1036	-1.37351417	-0.8375324175	1
1217	1100	-1.836977515	-0.9615153775	1
1217	1164	-2.40707974	-1.471191066	1
1217	1228	-2.659479677	-1.934371097	1
1217	1292	-2.580371086	-2.328056615	1
1217	1356	-2.528464078	-2.743596116	1
1217	1420	-2.379771303	-2.709397344	1
1217	1484	-2.144369304	-2.460706995	2
1217	1548	NaN	NaN	0
1217	1612	NaN	NaN	0
1281	76	NaN	NaN	0
1281	140	-0.618355939	2.756716864	2
1281	204	-0.8571729078	2.431502682	1
1281	268	-1.050879517	1.946492763	1
1281	332	-1.426000768	2.002952314	1
1281	396	-2.045099262	2.019269108	1
1281	460	-2.282244065	1.769118558	1
1281	524	-1.90173386	1.209863844	1
1281	588	-1.276329251	0.8648649376	1
1281	652	-0.8778634468	0.6747884862	1
1281	716	-0.9238310682	0.4517576639	1
1281	780	-1.219062851	0.1827195281	1
1281	844	-1.577939806	-0.2361724291	1
1281	908	-1.785481302	-0.3996428374	1
1281	972	-1.775715477	-0.6295679618	1
1281	1036	-1.889339759	-0.8027926002	1
1281	1100	-2.457005126	-1.151916511	1
1281	1164	-3.085382795	-1.575536612	1
1281	1228	-3.235381708	-1.783229848	1
1281	1292	-2.90207135	-1.833161103	1
1281	1356	-2.578934321	-2.067772614	1
1281	1420	-2.414476807	-2.223836418	1
1281	1484	NaN	NaN	0
1281	1548	NaN	NaN	0
1281	1612	NaN	NaN	0
1345	76	NaN	NaN	0
1345	140	NaN	NaN	2
1345	204	NaN	NaN	2
1345	268	-0.9104370177	1.500062252	2
1345	332	NaN	NaN	2
1345	396	-2.286334582	1.862421318	1
1345	460	-2.564653846	1.681953465	1
1345	524	-2.072585162	1.197080722	1
1345	588	-1.37159201	0.8942004427	1
1345	652	-0.9715597887	0.6517948721	1
1345	716	-1.122927648	0.4473848482	1
1345	780	-1.442793793	0.2195319407	1
1345	844	-1.798555973	-0.1561654153	1
1345	908	-2.190232723	-0.3756079764	1
1345	972	-2.307442665	-0.6781892362	1
1345	1036	-2.477892213	-0.940371265	1
1345	1100	-3.104040481	-1.376581777	1
1345	1164	-3.682169229	-1.599938004	1
1345	1228	-3.670897242	-1.415610815	1
1345	1292	-3.341122123	-1.298775917	1
1345	1356	-2.879912126	-1.447326477	2
1345	1420	NaN	NaN	0
1345	1484	NaN	NaN	0
1345	1548	NaN	NaN	0
1345	1612	NaN	NaN	0
1409	76	NaN	NaN	0
1409	140	NaN	NaN	0
1409	204	-0.8856536967	1.418740075	2
1409	268	-0.9831140594	1.176085825	2
1409	332	-1.391400495	1.369893338	2
1409	396	-2.195971413	1.57153234	2
1409	460	-2.56051253	1.430287457	1
1409	524	-2.100604903	1.136020879	1
1409	588	-1.505311579	0.90598034	1
1409	652	-1.309459673	0.6399469646	1
1409	716	-1.74585601	0.4594414373	1
1409	780	-2.256205151	0.2348212828	1
1409	844	-2.622688957	-0.1792546313	1
1409	908	-3.250266268	-0.5649728874	1
1409	972	-3.519936539	-0.936563775	1
1409	1036	-3.515237437	-1.117530957	1
1409	1100	-3.867851857	-1.542429291	1
1409	1164	-4.066013582	-1.484383063	1
1409	1228	-3.785391037	-0.9765195627	1
1409	1292	-3.471694023	-0.8628497058	1
1409	1356	NaN	NaN	2
1409	1420	NaN	NaN	0
1409	1484	NaN	NaN	0
1409	1548	NaN	NaN	0
1409	1612	NaN	NaN	0
1473	76	NaN	NaN	0
1473	140	NaN	NaN	0
1473	204	-1.070387764	1.113247584	2
1473	268	-1.189458075	0.9409088779	2
1473	332	-1.424898773	1.066458137	2
1473	396	-1.956107039	1.172128662	1
1473	460	-2.295549915	0.943207913	1
1473	524	-2.048040314	0.6832598275	1
1473	588	-1.678278247	0.571995199	1
1473	652	-1.74735506	0.3850439164	1
1473	716	-2.467535417	0.2446636134	1
1473	780	-3.186368117	0.09150235304	1
1473	844	-3.638911604	-0.3505926774	1
1473	908	-4.24574647	-0.7653199726	1
1473	972	-4.533597507	-1.081344081	1
1473	1036	-4.274592185	-1.14453563	1
1473	1100	-4.144008791	-1.38303929	1
1473	1164	-3.912727114	-1.058315823	1
1473	1228	-3.559654359	-0.5567678504	2
1473	1292	-3.283128152	-0.5133537355	2
1473	1356	NaN	NaN	0
1473	1420	NaN	NaN	0
1473	1484	NaN	NaN	0
1473	1548	NaN	NaN	0
1473	1612	NaN	NaN	0
1537	76	NaN	NaN	0
1537	140	NaN	NaN	0
1537	204	NaN	NaN	0
1537	268	NaN	NaN	0
1537	332	-1.344083999	0.7286106947	2
1537	396	-1.60580369	0.6876246397	1
1537	460	-1.85233665	0.3907227016	1
1537	524	-1.780374251	0.1749892511	1
1537	588	-1.64826634	0.1089565387	1
1537	652	-1.936534469	0.008106220879	1
1537	716	-2.720104048	0.01765018874	1
1537	780	-3.649598515	-0.03504379607	1
1537	844	-4.251044209	-0.3819963945	1
1537	908	-4.420243858	-0.8216180744	1
1537	972	-4.312833158	-1.003693266	1
1537	1036	-3.793833235	-0.9693584369	1
1537	1100	-3.388043258	-0.8837020812	1
1537	1164	-3.172351381	-0.4974595504	1
1537	1228	-3.061406678	-0.2282705385	1
1537	1292	-3.016039724	-0.3064339182	2
1537	1356	NaN	NaN	0
1537	1420	NaN	NaN	0
1537	1484	NaN	NaN	0
1537	1548	NaN	NaN	0
1537	1612	NaN	NaN	0
1601	76	NaN	NaN	0
1601	140	NaN	NaN	0
1601	204	NaN	NaN	0
1601	268	NaN	NaN	0
1601	332	NaN	NaN	0
1601	396	NaN	NaN	2
1601	460	-1.490112158	-0.01793466007	2
1601	524	-1.576628595	-0.2627068065	2
1601	588	-1.584797806	-0.3552101083	2
1601	652	-1.794688502	-0.3639461056	2
1601	716	-2.327300936	-0.1161073479	1
1601	780	-3.011316684	-0.01667833157	1
1601	844	-3.550945226	-0.1631991784	1
1601	908	-3.615155269	-0.5974234112	1
1601	972	-3.340663556	-0.8026594458	1
1601	1036	-2.777110237	-0.6982149235	1
1601	1100	-2.423981842	-0.3545758313	1
1601	1164	-2.395905557	-0.1223374547	1
1601	1228	-2.563845056	-0.1137424176	2
1601	1292	NaN	NaN	0
1601	1356	NaN	NaN	0
1601	1420	NaN	NaN	0
1601	1484	NaN	NaN	0
1601	1548	NaN	NaN	0
1601	1612	NaN	NaN	0
1665	76	NaN	NaN	0
1665	140	NaN	NaN	0
1665	204	NaN	NaN	0
1665	268	NaN	NaN	0
1665	332	NaN	NaN	0
1665	396	NaN	NaN	0
1665	460	NaN	NaN	0
1665	524	-1.370278259	-0.3886426944	2
1665	588	-1.392024699	-0.4741982887	2
1665	652	-1.503615261	-0.4293772601	1
1665	716	-1.754295724	-0.1943994327	2
1665	780	-2.109592858	-0.0252070384	1
1665	844	-2.39221417	0.001448570813	2
1665	908	NaN	NaN	2
1665	972	-2.404254817	-0.5610675902	1
1665	1036	-2.123775881	-0.5259878691	1
1665	1100	-1.978870044	-0.2013202988	1
1665	1164	-2.114662299	-0.07890332482	2
1665	1228	NaN	NaN	0
1665	1292	NaN	NaN	0
1665	1356	NaN	NaN	0
1665	1420	NaN	NaN	0
1665	1484	NaN	NaN	0
1665	1548	NaN	NaN	0
1665	1612	NaN	NaN	0
1729	76	NaN	NaN	0
1729	140	NaN	NaN	0
1729	204	NaN	NaN	0
1729	268	NaN	NaN	0
1729	332	NaN	NaN	0
1729	396	NaN	NaN	0
1729	460	NaN	NaN	0
1729	524	NaN	NaN	0
1729	588	NaN	NaN	0
1729	652	NaN	NaN	0
1729	716	NaN	NaN	2
1729	780	-1.468642117	0.01951666822	2
1729	844	-1.62257882	0.09447269549	2
1729	908	-1.761371437	-0.0628226795	2
1729	972	-1.855602707	-0.3068087937	2
1729	1036	-1.848349184	-0.3357680907	2
1729	1100	-1.889111647	-0.1648366517	2
1729	1164	NaN	NaN	0
1729	1228	NaN	NaN	0
1729	1292	NaN	NaN	0
1729	1356	NaN	NaN	0
1729	1420	NaN	NaN	0
1729	1484	NaN	NaN	0
1729	1548	NaN	NaN	0
1729	1612	NaN	NaN	0
1793	76	NaN	NaN	0
1793	140	NaN	NaN	0
1793	204	NaN	NaN	0
1793	268	NaN	NaN	0
1793	332	NaN	NaN	0
1793	396	NaN	NaN	0
1793	460	NaN	NaN	0
1793	524	NaN	NaN	0
1793	588	NaN	NaN	0
1793	652	NaN	NaN	0
1793	716	NaN	NaN	0
1793	780	NaN	NaN	0
1793	844	NaN	NaN	0
1793	908	NaN	NaN	0
1793	972	NaN	NaN	0
1793	1036	NaN	NaN	0
1793	1100	NaN	NaN	0
1793	1164	NaN	NaN	0
1793	1228	NaN	NaN	0
1793	1292	NaN	NaN	0
1793	1356	NaN	NaN	0
1793	1420	NaN	NaN	0
1793	1484	NaN	NaN	0
1793	1548	NaN	NaN	0
1793	1612	NaN	NaN	0
