# Supplementary material for: Pathogenic Huntingtin aggregates alter actin organization and cellular stiffness resulting in stalled clathrin-mediated endocytosis
Source: eLife. 2024 Oct 9;13:e98363. doi: 10.7554/eLife.98363 (PMC11643626; doi:10.7554/eLife.98363)
Supplement: Source data 2. [file elife-98363-data2.zip › PLOTS_DATA/1_WT/MV_WT.txt]

PIVlab	ASCII chart output - 11-Oct-2022
FRAME: 61	filenames: MEAN of frames 1:60 & MEAN of frames 1:60	conversion factor xy (px -> m): 1	conversion factor uv (px/frame -> m/s): 1
x [px]	y [px]	u [px/frame]	v [px/frame]	Vector type [-]
76	92	NaN	NaN	0
76	156	NaN	NaN	0
76	220	NaN	NaN	0
76	284	NaN	NaN	0
76	348	NaN	NaN	0
76	412	NaN	NaN	0
76	476	NaN	NaN	0
76	540	NaN	NaN	0
76	604	NaN	NaN	0
76	668	NaN	NaN	0
76	732	NaN	NaN	0
76	796	NaN	NaN	0
76	860	NaN	NaN	0
76	924	1.080590277	0.1382009024	2
76	988	1.191101007	0.07383810985	1
76	1052	1.329701519	0.1744163844	1
76	1116	1.657042764	0.1345257395	1
76	1180	NaN	NaN	2
76	1244	NaN	NaN	0
76	1308	NaN	NaN	0
76	1372	NaN	NaN	0
76	1436	NaN	NaN	0
76	1500	NaN	NaN	0
76	1564	NaN	NaN	0
76	1628	NaN	NaN	0
76	1692	NaN	NaN	0
76	1756	NaN	NaN	0
140	92	NaN	NaN	0
140	156	NaN	NaN	0
140	220	NaN	NaN	0
140	284	NaN	NaN	0
140	348	NaN	NaN	0
140	412	NaN	NaN	0
140	476	NaN	NaN	0
140	540	NaN	NaN	0
140	604	NaN	NaN	0
140	668	NaN	NaN	0
140	732	0.9854298304	-0.173793557	2
140	796	0.9528767509	-0.1133604707	1
140	860	1.109506552	0.08760969583	1
140	924	1.39585382	0.1684052272	1
140	988	1.565521182	0.03669266863	1
140	1052	1.631431225	0.02575077632	1
140	1116	1.835216904	-0.03415111963	1
140	1180	2.202964101	-0.1828354905	2
140	1244	2.530141622	-0.2743649854	2
140	1308	2.664854917	-0.3300103074	2
140	1372	NaN	NaN	0
140	1436	NaN	NaN	0
140	1500	NaN	NaN	0
140	1564	NaN	NaN	0
140	1628	NaN	NaN	0
140	1692	NaN	NaN	0
140	1756	NaN	NaN	0
204	92	NaN	NaN	0
204	156	NaN	NaN	0
204	220	NaN	NaN	0
204	284	NaN	NaN	0
204	348	NaN	NaN	0
204	412	NaN	NaN	0
204	476	NaN	NaN	0
204	540	NaN	NaN	0
204	604	1.187736159	-0.003344380739	2
204	668	1.237896209	0.0203996213	1
204	732	1.201502454	-0.04842654074	1
204	796	1.2686819	-0.03540497157	1
204	860	1.707595763	0.123657723	1
204	924	2.158734042	0.1791086361	1
204	988	2.358575236	-0.02841727738	1
204	1052	2.264470156	-0.1070767174	1
204	1116	2.250897094	-0.2273240816	1
204	1180	2.477206891	-0.4752932403	1
204	1244	2.738017554	-0.5553339704	1
204	1308	2.775370912	-0.5118397308	2
204	1372	2.37005795	-0.5625365932	2
204	1436	NaN	NaN	0
204	1500	NaN	NaN	0
204	1564	NaN	NaN	0
204	1628	NaN	NaN	0
204	1692	NaN	NaN	0
204	1756	NaN	NaN	0
268	92	NaN	NaN	0
268	156	NaN	NaN	0
268	220	NaN	NaN	0
268	284	NaN	NaN	0
268	348	NaN	NaN	0
268	412	NaN	NaN	0
268	476	NaN	NaN	2
268	540	1.194084759	0.04681334311	1
268	604	1.321290342	0.05580990474	1
268	668	1.575519418	0.1373133938	1
268	732	1.634284923	0.06531593247	1
268	796	1.732083989	0.01881132662	1
268	860	2.301307113	0.06295617159	1
268	924	2.770327637	0.08440754529	1
268	988	2.777287332	-0.1157294858	1
268	1052	2.607393065	-0.2297388543	1
268	1116	2.63708259	-0.3608402319	1
268	1180	2.840926856	-0.6249624429	1
268	1244	2.958391559	-0.7470307312	1
268	1308	2.761922186	-0.6883842226	1
268	1372	2.155108391	-0.7317031522	1
268	1436	1.54474874	-0.7137836699	1
268	1500	NaN	NaN	0
268	1564	NaN	NaN	0
268	1628	NaN	NaN	0
268	1692	NaN	NaN	0
268	1756	NaN	NaN	0
332	92	NaN	NaN	0
332	156	NaN	NaN	0
332	220	NaN	NaN	0
332	284	NaN	NaN	0
332	348	NaN	NaN	0
332	412	NaN	NaN	2
332	476	NaN	NaN	2
332	540	1.142417272	0.1531403163	1
332	604	1.370458144	0.2177650211	1
332	668	1.86910903	0.3015511438	1
332	732	2.096309748	0.1981572726	1
332	796	2.228752421	0.07286046873	1
332	860	2.675605741	0.02063955333	1
332	924	2.94297629	-0.002554167913	1
332	988	2.818554671	-0.121718367	2
332	1052	2.572846993	-0.2498239175	1
332	1116	2.637765942	-0.353011822	1
332	1180	2.90393666	-0.60519446	1
332	1244	2.947583663	-0.8338573023	1
332	1308	2.648221816	-0.9803135028	1
332	1372	1.97289743	-1.027011549	1
332	1436	1.269940715	-0.922314813	1
332	1500	0.8053456281	-0.9072249707	2
332	1564	NaN	NaN	0
332	1628	NaN	NaN	0
332	1692	NaN	NaN	0
332	1756	NaN	NaN	0
396	92	NaN	NaN	0
396	156	NaN	NaN	0
396	220	NaN	NaN	0
396	284	NaN	NaN	0
396	348	NaN	NaN	2
396	412	NaN	NaN	2
396	476	1.213397269	0.4033060365	2
396	540	1.149701501	0.3535131421	1
396	604	1.405576273	0.4041042591	1
396	668	1.962892702	0.5158546092	1
396	732	2.376935486	0.389872	1
396	796	2.613098679	0.197862275	1
396	860	2.843627204	0.03561767297	1
396	924	2.935899268	-0.0762630636	1
396	988	2.664426786	-0.1235299447	1
396	1052	2.312703987	-0.1797908757	1
396	1116	2.294448456	-0.237923622	1
396	1180	2.519022026	-0.5073002931	1
396	1244	2.644079075	-0.8481042173	1
396	1308	2.432017907	-1.239704354	1
396	1372	1.837204202	-1.313770421	1
396	1436	1.059180676	-1.227506087	1
396	1500	0.5512601284	-1.213582536	1
396	1564	0.3243328856	-1.202978523	2
396	1628	NaN	NaN	0
396	1692	NaN	NaN	0
396	1756	NaN	NaN	0
460	92	NaN	NaN	0
460	156	NaN	NaN	0
460	220	NaN	NaN	0
460	284	NaN	NaN	2
460	348	1.319742335	0.9023884095	1
460	412	1.19182287	0.8326701302	2
460	476	1.083902374	0.6579457867	1
460	540	1.119058114	0.5762395421	1
460	604	1.389999853	0.5865769329	1
460	668	1.929786334	0.7417759035	1
460	732	2.336543815	0.5898929843	1
460	796	2.511539314	0.3727839892	1
460	860	2.647409007	0.1868476662	1
460	924	2.706536585	-0.03129338874	1
460	988	2.49203294	-0.1329201077	1
460	1052	2.148229617	-0.1778398603	1
460	1116	2.026102317	-0.2048866302	1
460	1180	2.057337469	-0.4327470455	1
460	1244	2.058629456	-0.7401798534	1
460	1308	1.867129647	-1.089103637	1
460	1372	1.403006959	-1.278983562	1
460	1436	0.8425052318	-1.480364495	1
460	1500	0.4087650891	-1.629673429	1
460	1564	0.2334158068	-1.545188341	1
460	1628	NaN	NaN	0
460	1692	NaN	NaN	0
460	1756	NaN	NaN	0
524	92	NaN	NaN	0
524	156	NaN	NaN	0
524	220	NaN	NaN	0
524	284	1.194335718	1.15224287	1
524	348	1.091444384	1.066567852	1
524	412	0.9812271686	0.9801133384	1
524	476	0.959650311	0.8687816963	1
524	540	1.027106817	0.7620871318	1
524	604	1.265337035	0.7327833588	1
524	668	1.661417356	0.8156577729	1
524	732	1.863325913	0.6545153983	1
524	796	1.917580582	0.4424254961	1
524	860	2.069333624	0.2658701638	1
524	924	2.238379756	0.02731219409	1
524	988	2.195075639	-0.1506856107	1
524	1052	1.974082568	-0.2419230944	1
524	1116	1.787954573	-0.3002819409	1
524	1180	1.632628999	-0.4970497016	1
524	1244	1.485400684	-0.743450493	1
524	1308	1.292342616	-1.068760653	2
524	1372	0.9885122677	-1.32819129	2
524	1436	0.6504160967	-1.662273623	1
524	1500	0.3151691584	-1.889972848	1
524	1564	0.1636365237	-1.711526992	1
524	1628	0.1988790323	-1.451965435	2
524	1692	NaN	NaN	0
524	1756	NaN	NaN	0
588	92	NaN	NaN	0
588	156	NaN	NaN	0
588	220	1.020064319	1.482852085	2
588	284	0.9305812507	1.498416845	1
588	348	0.9476074431	1.542344808	1
588	412	0.9398312276	1.366315777	1
588	476	0.9658580045	1.177061651	1
588	540	0.994147118	0.9726213128	1
588	604	1.09562836	0.7682628517	1
588	668	1.310483866	0.7146924357	1
588	732	1.388055619	0.5828015691	1
588	796	1.416989066	0.4128252307	1
588	860	1.543201698	0.2713443131	1
588	924	1.714852357	0.05295878198	1
588	988	1.775490567	-0.1601817444	1
588	1052	1.618514866	-0.3265708442	1
588	1116	1.388243563	-0.4551882106	1
588	1180	1.145228395	-0.6693689762	1
588	1244	0.997519056	-0.955291971	1
588	1308	0.901616457	-1.361767095	1
588	1372	0.7559985163	-1.60289228	1
588	1436	0.5413181253	-1.932553692	1
588	1500	0.2670933084	-2.137383688	1
588	1564	0.1100305232	-1.870828698	1
588	1628	0.1319564898	-1.571480059	2
588	1692	NaN	NaN	0
588	1756	NaN	NaN	0
652	92	NaN	NaN	0
652	156	NaN	NaN	0
652	220	0.8374496914	1.637141335	2
652	284	0.8540674683	1.787548705	1
652	348	0.9459327946	1.891110767	1
652	412	0.9720441553	1.699734193	1
652	476	0.9595371579	1.372087172	1
652	540	0.9009194439	1.067186856	1
652	604	0.9331134986	0.7880224181	1
652	668	1.066156558	0.6506407311	1
652	732	1.193214165	0.5718487381	1
652	796	1.251842593	0.4460310022	1
652	860	1.248769667	0.328307954	1
652	924	1.263503228	0.1288648087	1
652	988	1.267938262	-0.1519875404	1
652	1052	1.166941227	-0.4289224441	1
652	1116	0.9605571303	-0.6422366892	1
652	1180	0.7426648014	-0.9108891751	1
652	1244	0.6162018311	-1.261651849	1
652	1308	0.6339005148	-1.772210294	1
652	1372	0.6167619583	-1.998026333	1
652	1436	0.469697514	-2.285164504	1
652	1500	0.2460492917	-2.488983801	1
652	1564	0.06796192189	-2.203112515	1
652	1628	0.03962707276	-1.757764639	1
652	1692	NaN	NaN	0
652	1756	NaN	NaN	0
716	92	NaN	NaN	0
716	156	0.6814723349	1.450925777	1
716	220	0.7011331162	1.613939888	1
716	284	0.7304235232	1.758920888	2
716	348	0.795700919	1.801634204	1
716	412	0.8102100163	1.570887928	1
716	476	0.7920574153	1.245837641	1
716	540	0.7328926083	0.9856296307	1
716	604	0.7200471072	0.8127359124	1
716	668	0.7705408389	0.70348095	1
716	732	0.8600596567	0.5878102919	1
716	796	0.882772881	0.4405774602	1
716	860	0.9086252227	0.3257400983	1
716	924	0.9193528214	0.1362832598	1
716	988	0.9079280618	-0.2305842482	1
716	1052	0.8442922846	-0.5885289272	1
716	1116	0.671504662	-0.8809029045	1
716	1180	0.415010918	-1.131364745	1
716	1244	0.2550252781	-1.528851481	1
716	1308	0.3023483627	-2.131397682	1
716	1372	0.3545244457	-2.344904607	1
716	1436	0.3476784016	-2.556237599	1
716	1500	0.2599539047	-2.711794309	1
716	1564	0.1372676444	-2.396996	1
716	1628	0.06335122044	-1.929442099	1
716	1692	0.06197700454	-1.638723903	2
716	1756	NaN	NaN	0
780	92	NaN	NaN	0
780	156	0.6103318152	1.428699322	1
780	220	0.6045705257	1.56933351	1
780	284	0.5909313595	1.668576589	1
780	348	0.5774351853	1.630587894	1
780	412	0.5654907664	1.414164682	1
780	476	0.5874425376	1.164205769	1
780	540	0.6024396375	0.9893069677	1
780	604	0.6118025086	0.8573844993	1
780	668	0.5691671573	0.7037555181	1
780	732	0.532355012	0.5450874399	1
780	796	0.4940955767	0.4268281124	1
780	860	0.5364213699	0.3334680755	1
780	924	0.570405819	0.09431403213	1
780	988	0.6253523816	-0.2820754916	1
780	1052	0.6504172483	-0.7347247181	1
780	1116	0.5511461204	-1.125691584	1
780	1180	0.3320400223	-1.343714466	1
780	1244	0.1516256587	-1.710788721	1
780	1308	0.119932341	-2.369378824	1
780	1372	0.1329278389	-2.628147053	1
780	1436	0.144594314	-2.729509165	1
780	1500	0.1694324934	-2.75295071	1
780	1564	0.1474640632	-2.426106589	1
780	1628	0.08343757503	-1.961605787	1
780	1692	NaN	NaN	2
780	1756	NaN	NaN	0
844	92	NaN	NaN	0
844	156	0.5942161472	1.456517019	1
844	220	0.54389393	1.53474558	1
844	284	0.4360768101	1.567886247	1
844	348	0.3461286645	1.485173527	1
844	412	0.3323162548	1.345982686	1
844	476	0.4165796176	1.196131909	1
844	540	0.4951718445	1.066742858	1
844	604	0.498686558	0.8788264316	1
844	668	0.4434401848	0.6712339036	1
844	732	0.3516949681	0.4679078489	1
844	796	0.2722017008	0.3485997304	1
844	860	0.2660266783	0.2606119998	1
844	924	0.2977680253	0.04440835009	1
844	988	0.3676022169	-0.2914576996	1
844	1052	0.4362044384	-0.8000352426	1
844	1116	0.388290256	-1.233308349	1
844	1180	0.2207578689	-1.39682673	1
844	1244	0.0771867025	-1.662760147	1
844	1308	0.02850795693	-2.191289548	1
844	1372	0.01993729002	-2.550583204	1
844	1436	0.01328848114	-2.589044099	2
844	1500	NaN	NaN	2
844	1564	0.1427244726	-2.242416622	2
844	1628	0.1579019272	-1.846743864	1
844	1692	0.08925243861	-1.579879489	1
844	1756	NaN	NaN	0
908	92	NaN	NaN	0
908	156	0.4483704732	1.613424958	2
908	220	0.3893601841	1.678735014	1
908	284	0.2526335633	1.668148276	1
908	348	0.171133958	1.539474176	1
908	412	0.1559893949	1.375264888	1
908	476	0.230547694	1.220933174	1
908	540	0.3276465283	1.079666713	1
908	604	0.3410909141	0.8648100528	1
908	668	0.3136410481	0.6607302466	1
908	732	0.2544687421	0.4322535098	1
908	796	0.1886132737	0.2196815237	1
908	860	0.1750308333	0.07323348386	1
908	924	0.1713592801	-0.09623427319	1
908	988	0.1736546639	-0.3810019113	1
908	1052	0.1973812977	-0.8501118	1
908	1116	0.1796647337	-1.179486077	1
908	1180	0.09040980779	-1.27267715	1
908	1244	-0.02290641572	-1.439163859	1
908	1308	-0.08563355942	-1.831490754	1
908	1372	-0.11706705	-2.265020627	1
908	1436	-0.1257306511	-2.388848641	1
908	1500	0.009035804227	-2.318913501	1
908	1564	0.116758972	-2.08919396	1
908	1628	0.1253973419	-1.752810878	1
908	1692	0.0264475599	-1.552633798	1
908	1756	NaN	NaN	0
972	92	0.1910630228	1.55899069	2
972	156	0.101709418	1.884426741	2
972	220	0.03849925047	2.132200679	1
972	284	-0.04022842576	2.101170658	1
972	348	-0.08186290427	1.81571961	1
972	412	-0.05996109825	1.471119005	1
972	476	0.02653440915	1.26121065	1
972	540	0.1114395207	1.094354188	1
972	604	0.09567266032	0.8989970893	1
972	668	0.07635980571	0.6922050054	1
972	732	0.1063994415	0.3960110021	1
972	796	0.1137415906	0.01862242039	1
972	860	0.09115205061	-0.1746783396	1
972	924	0.0352612953	-0.2801189893	1
972	988	-0.05291936505	-0.4969555814	1
972	1052	-0.07770800705	-0.8417776305	1
972	1116	-0.064926286	-0.994946242	1
972	1180	-0.122506926	-1.121468618	1
972	1244	-0.232308723	-1.334022817	1
972	1308	-0.3069736344	-1.698819083	1
972	1372	-0.2716445358	-2.044644054	1
972	1436	-0.2014030152	-2.169296005	1
972	1500	-0.04398777417	-2.132522634	1
972	1564	0.06670657629	-1.996356804	1
972	1628	0.07663691312	-1.71423785	1
972	1692	-0.01551569967	-1.528898291	2
972	1756	NaN	NaN	0
1036	92	-0.2141875673	1.606965797	2
1036	156	-0.2262713644	2.034019081	1
1036	220	-0.2288769512	2.352166271	1
1036	284	-0.228006872	2.283867897	1
1036	348	-0.2378853873	1.923891163	1
1036	412	-0.2395185128	1.575199873	1
1036	476	-0.1647236636	1.350455234	1
1036	540	-0.08316112561	1.174038029	1
1036	604	-0.0974583182	0.9678439447	1
1036	668	-0.1582808546	0.7670565153	1
1036	732	-0.1350304751	0.4041082858	1
1036	796	-0.08767931023	-0.09683530116	1
1036	860	-0.1062285663	-0.3340738318	1
1036	924	-0.1936197658	-0.4082378313	1
1036	988	-0.2834475476	-0.5250572326	1
1036	1052	-0.2938508807	-0.7357653855	1
1036	1116	-0.2585881724	-0.858547149	1
1036	1180	-0.3046499571	-1.073932824	1
1036	1244	-0.4221446721	-1.413193969	1
1036	1308	-0.5245064318	-1.815814256	1
1036	1372	-0.5087666037	-1.963306554	1
1036	1436	-0.3807521557	-1.891915056	1
1036	1500	-0.2160275015	-1.870687578	1
1036	1564	-0.1270419981	-1.909833538	2
1036	1628	-0.1131490461	-1.73085465	2
1036	1692	NaN	NaN	2
1036	1756	NaN	NaN	0
1100	92	-0.5072571268	1.834057765	1
1100	156	-0.4185704219	2.112446114	1
1100	220	-0.3279411486	2.274579946	1
1100	284	-0.3109516347	2.104251065	1
1100	348	-0.349092948	1.894858449	1
1100	412	-0.4238224206	1.684667156	1
1100	476	-0.3665449246	1.37373432	1
1100	540	-0.2627546305	1.156164028	1
1100	604	-0.2916110214	0.9654301101	1
1100	668	-0.4304465619	0.7077505062	1
1100	732	-0.5041294465	0.3353369032	1
1100	796	-0.4661890308	-0.1186262529	1
1100	860	-0.4339515604	-0.3472326368	1
1100	924	-0.5048977286	-0.4200589157	1
1100	988	-0.554959086	-0.5361372075	1
1100	1052	-0.4926343465	-0.6638676625	1
1100	1116	-0.3940766173	-0.8017106309	1
1100	1180	-0.4644481372	-1.094687722	1
1100	1244	-0.6312828778	-1.557673212	1
1100	1308	-0.751180723	-1.970620559	1
1100	1372	-0.806515651	-1.954507377	1
1100	1436	-0.6747345059	-1.798336566	1
1100	1500	-0.4943725036	-1.838368139	1
1100	1564	-0.4655578817	-1.93212576	2
1100	1628	-0.4129521715	-1.792774176	2
1100	1692	NaN	NaN	0
1100	1756	NaN	NaN	0
1164	92	-0.4765655674	2.061556077	1
1164	156	-0.4319326357	2.193053826	2
1164	220	-0.3917590763	2.157472707	1
1164	284	-0.4256226844	2.005654431	1
1164	348	-0.5050718917	1.908115905	1
1164	412	-0.5955139012	1.692294623	1
1164	476	-0.5312336093	1.32002487	1
1164	540	-0.3993845136	1.029036616	1
1164	604	-0.4362416408	0.8214400433	1
1164	668	-0.6437803697	0.5586090578	1
1164	732	-0.7967279509	0.2177946685	1
1164	796	-0.7300635403	-0.1469365813	1
1164	860	-0.6130285896	-0.3264785229	1
1164	924	-0.6552277906	-0.4332167232	1
1164	988	-0.7125874486	-0.5636937938	1
1164	1052	-0.6518792459	-0.729095424	1
1164	1116	-0.5405861076	-0.9059778102	1
1164	1180	-0.5753682405	-1.151087741	1
1164	1244	-0.7777038862	-1.61849003	1
1164	1308	-0.9376322865	-1.987397852	1
1164	1372	-0.9803426744	-1.934352876	1
1164	1436	-0.9191024375	-1.822163297	1
1164	1500	-0.8003297849	-1.924941292	1
1164	1564	-0.8320888012	-1.99397733	1
1164	1628	NaN	NaN	0
1164	1692	NaN	NaN	0
1164	1756	NaN	NaN	0
1228	92	-0.4292865554	2.231286177	2
1228	156	-0.441368415	2.291337462	1
1228	220	-0.4902384583	2.178000683	1
1228	284	-0.5961356138	2.095084022	1
1228	348	-0.7421876564	2.026392884	1
1228	412	-0.8065464994	1.793081121	1
1228	476	-0.716199955	1.377442618	1
1228	540	-0.6190154074	1.041583815	1
1228	604	-0.6674174065	0.7704749866	1
1228	668	-0.7795682673	0.4615630528	1
1228	732	-0.8374929877	0.1576821391	1
1228	796	-0.7924291781	-0.154843418	1
1228	860	-0.7222121807	-0.3155775444	1
1228	924	-0.8053664808	-0.4726995487	1
1228	988	-0.8947399616	-0.5805140995	1
1228	1052	-0.8839756648	-0.8113393092	1
1228	1116	-0.8150623236	-0.9820646367	1
1228	1180	-0.830650622	-1.151761162	1
1228	1244	-0.990232123	-1.51314932	1
1228	1308	-1.102813613	-1.85921822	1
1228	1372	-1.060239885	-1.840903835	1
1228	1436	-0.9525728172	-1.793228578	1
1228	1500	-0.8733300978	-1.904236164	1
1228	1564	-0.9331978838	-1.948192041	1
1228	1628	NaN	NaN	0
1228	1692	NaN	NaN	0
1228	1756	NaN	NaN	0
1292	92	NaN	NaN	0
1292	156	-0.5665174131	2.401127993	2
1292	220	-0.6848828917	2.256639193	1
1292	284	-0.8888759393	2.157880416	1
1292	348	-1.035548342	2.12292479	1
1292	412	-1.05941417	1.946281944	1
1292	476	-0.9177511107	1.470391482	1
1292	540	-0.8270535343	1.021664732	1
1292	604	-0.8490252797	0.6881769811	1
1292	668	-0.8150167736	0.3655980457	1
1292	732	-0.8211193146	0.09218199295	1
1292	796	-0.8631689645	-0.1799241288	1
1292	860	-0.8399545055	-0.3263625379	1
1292	924	-0.7988118747	-0.5165687527	1
1292	988	-0.8555145272	-0.6195261265	1
1292	1052	-1.020074305	-0.8478568255	1
1292	1116	-1.052073078	-0.9812996017	1
1292	1180	-1.024142664	-1.10032583	1
1292	1244	-1.125117983	-1.355266663	1
1292	1308	-1.283730518	-1.706558689	1
1292	1372	-1.235502719	-1.747190498	1
1292	1436	-1.049633683	-1.68541411	1
1292	1500	-0.9371197412	-1.680266629	2
1292	1564	NaN	NaN	0
1292	1628	NaN	NaN	0
1292	1692	NaN	NaN	0
1292	1756	NaN	NaN	0
1356	92	NaN	NaN	0
1356	156	-0.6841823752	2.499846736	2
1356	220	-0.8449276975	2.368940942	1
1356	284	-1.053287611	2.23378841	1
1356	348	-1.214690775	2.164745346	1
1356	412	-1.305242495	2.0008376	1
1356	476	-1.174834325	1.531242974	1
1356	540	-1.108955989	1.00721337	1
1356	604	-1.080035275	0.6186434842	1
1356	668	-0.9639501108	0.3067395537	1
1356	732	-0.9560108805	0.0560656927	1
1356	796	-1.076524105	-0.1872440659	1
1356	860	-1.105454003	-0.3087802725	1
1356	924	-1.001215839	-0.49766742	1
1356	988	-1.034252073	-0.5933016868	1
1356	1052	-1.154592952	-0.7403631331	1
1356	1116	-1.088284857	-0.781049919	1
1356	1180	-0.9475293833	-0.8520058013	1
1356	1244	-0.9783663319	-1.073430167	1
1356	1308	-1.123613355	-1.404630003	1
1356	1372	-1.218388319	-1.506550403	1
1356	1436	-1.106515044	-1.492486683	2
1356	1500	NaN	NaN	0
1356	1564	NaN	NaN	0
1356	1628	NaN	NaN	0
1356	1692	NaN	NaN	0
1356	1756	NaN	NaN	0
1420	92	NaN	NaN	0
1420	156	-0.8570542637	2.506002268	2
1420	220	-1.03889028	2.435902915	2
1420	284	-1.245066305	2.334675799	1
1420	348	-1.406058511	2.185623293	1
1420	412	-1.554500311	2.011591182	1
1420	476	-1.472742666	1.57467525	1
1420	540	-1.338685562	1.04107901	1
1420	604	-1.285816768	0.637718765	1
1420	668	-1.283099886	0.3574805025	1
1420	732	-1.389320767	0.1182072367	1
1420	796	-1.538069096	-0.1320555807	1
1420	860	-1.496663901	-0.2620571303	1
1420	924	-1.35829178	-0.4500101516	1
1420	988	-1.369713727	-0.5210818326	1
1420	1052	-1.287403502	-0.6013328429	1
1420	1116	-1.021893519	-0.5751459702	1
1420	1180	-0.8316682245	-0.6495484896	1
1420	1244	-0.8493478893	-0.8483467844	1
1420	1308	-0.9444588571	-1.07541238	1
1420	1372	-1.043041261	-1.188256439	1
1420	1436	NaN	NaN	0
1420	1500	NaN	NaN	0
1420	1564	NaN	NaN	0
1420	1628	NaN	NaN	0
1420	1692	NaN	NaN	0
1420	1756	NaN	NaN	0
1484	92	NaN	NaN	0
1484	156	NaN	NaN	0
1484	220	-1.215879292	2.392970853	2
1484	284	NaN	NaN	2
1484	348	-1.544140078	2.1724228	2
1484	412	-1.750249338	1.900536234	1
1484	476	-1.765716484	1.479637307	1
1484	540	-1.706783802	1.029549824	1
1484	604	-1.671443931	0.6699780147	1
1484	668	-1.660484458	0.3940361649	1
1484	732	-1.745691674	0.1929106991	1
1484	796	-1.794852811	-0.04142528518	1
1484	860	-1.767899609	-0.2209175352	1
1484	924	-1.741152498	-0.4273469379	1
1484	988	-1.710929932	-0.4801341584	1
1484	1052	-1.400120095	-0.4994074305	1
1484	1116	-0.9852102012	-0.4106509395	1
1484	1180	-0.8082986094	-0.4715565753	1
1484	1244	-0.8469733881	-0.6950658473	2
1484	1308	-0.9421137544	-0.8849352239	2
1484	1372	NaN	NaN	0
1484	1436	NaN	NaN	0
1484	1500	NaN	NaN	0
1484	1564	NaN	NaN	0
1484	1628	NaN	NaN	0
1484	1692	NaN	NaN	0
1484	1756	NaN	NaN	0
1548	92	NaN	NaN	0
1548	156	NaN	NaN	0
1548	220	-1.3802934	2.315283898	2
1548	284	-1.453854679	2.325482515	2
1548	348	-1.5878511	2.165948984	2
1548	412	-1.820243147	1.787311262	1
1548	476	-1.979951646	1.39061505	1
1548	540	-2.099995379	1.025116127	1
1548	604	-2.07305297	0.7026792302	1
1548	668	-1.953763768	0.3909834195	1
1548	732	-1.951104347	0.2067082609	1
1548	796	-1.902222396	0.01728568463	1
1548	860	-1.818311563	-0.1131394409	1
1548	924	-1.777447464	-0.271375588	1
1548	988	-1.721146258	-0.3755774851	1
1548	1052	-1.394362422	-0.3972369786	1
1548	1116	-1.001763924	-0.3073806133	1
1548	1180	-0.8366090564	-0.4056344463	1
1548	1244	NaN	NaN	0
1548	1308	NaN	NaN	0
1548	1372	NaN	NaN	0
1548	1436	NaN	NaN	0
1548	1500	NaN	NaN	0
1548	1564	NaN	NaN	0
1548	1628	NaN	NaN	0
1548	1692	NaN	NaN	0
1548	1756	NaN	NaN	0
1612	92	NaN	NaN	0
1612	156	NaN	NaN	0
1612	220	NaN	NaN	2
1612	284	-1.603031823	2.278084311	2
1612	348	-1.727459156	2.162827687	1
1612	412	-1.971714953	1.782519434	1
1612	476	-2.184229848	1.388722192	1
1612	540	-2.455534551	1.075416672	1
1612	604	-2.548098003	0.7455084266	1
1612	668	-2.337605212	0.3609155271	1
1612	732	-2.235570985	0.1574207372	1
1612	796	-2.082697547	0.0235405477	1
1612	860	-1.913736437	-0.04399340166	1
1612	924	-1.753975954	-0.13529532	1
1612	988	-1.600275843	-0.2507179492	1
1612	1052	-1.372549647	-0.27096394	1
1612	1116	-1.12675737	-0.2120348464	1
1612	1180	NaN	NaN	0
1612	1244	NaN	NaN	0
1612	1308	NaN	NaN	0
1612	1372	NaN	NaN	0
1612	1436	NaN	NaN	0
1612	1500	NaN	NaN	0
1612	1564	NaN	NaN	0
1612	1628	NaN	NaN	0
1612	1692	NaN	NaN	0
1612	1756	NaN	NaN	0
1676	92	NaN	NaN	0
1676	156	NaN	NaN	0
1676	220	NaN	NaN	0
1676	284	-1.694087052	2.181404984	2
1676	348	-1.799981734	2.103291874	1
1676	412	-2.006740148	1.795739363	1
1676	476	-2.256021113	1.418221287	1
1676	540	-2.651287513	1.133567435	1
1676	604	-2.770981034	0.8062717514	1
1676	668	-2.457555361	0.4058085288	1
1676	732	-2.288078471	0.1467980512	1
1676	796	-2.224757226	0.02498051685	1
1676	860	-2.137992147	-0.02643158386	1
1676	924	-1.886778652	-0.06607027228	1
1676	988	-1.661717098	-0.1585436028	1
1676	1052	-1.465961594	-0.1820321601	2
1676	1116	NaN	NaN	0
1676	1180	NaN	NaN	0
1676	1244	NaN	NaN	0
1676	1308	NaN	NaN	0
1676	1372	NaN	NaN	0
1676	1436	NaN	NaN	0
1676	1500	NaN	NaN	0
1676	1564	NaN	NaN	0
1676	1628	NaN	NaN	0
1676	1692	NaN	NaN	0
1676	1756	NaN	NaN	0
1740	92	NaN	NaN	0
1740	156	NaN	NaN	0
1740	220	NaN	NaN	0
1740	284	NaN	NaN	0
1740	348	-1.818028709	1.859836429	2
1740	412	-1.946170123	1.609496628	2
1740	476	-2.199971275	1.306414704	2
1740	540	-2.589438355	1.089937741	1
1740	604	-2.648578569	0.8323173013	1
1740	668	-2.3237297	0.4868714038	1
1740	732	-2.182484884	0.139988263	1
1740	796	-2.259893481	-0.03326223078	1
1740	860	-2.231293344	-0.04037579611	2
1740	924	-1.963280234	-0.04863934665	2
1740	988	NaN	NaN	0
1740	1052	NaN	NaN	0
1740	1116	NaN	NaN	0
1740	1180	NaN	NaN	0
1740	1244	NaN	NaN	0
1740	1308	NaN	NaN	0
1740	1372	NaN	NaN	0
1740	1436	NaN	NaN	0
1740	1500	NaN	NaN	0
1740	1564	NaN	NaN	0
1740	1628	NaN	NaN	0
1740	1692	NaN	NaN	0
1740	1756	NaN	NaN	0
1804	92	NaN	NaN	0
1804	156	NaN	NaN	0
1804	220	NaN	NaN	0
1804	284	NaN	NaN	0
1804	348	NaN	NaN	0
1804	412	-1.929662778	1.408780755	2
1804	476	-2.150518072	1.175697615	2
1804	540	-2.450791114	0.9974259602	1
1804	604	-2.478387511	0.8040438347	1
1804	668	-2.306183992	0.493453749	2
1804	732	-2.215650251	0.1874162069	2
1804	796	-2.227809441	0.01450338252	2
1804	860	NaN	NaN	0
1804	924	NaN	NaN	0
1804	988	NaN	NaN	0
1804	1052	NaN	NaN	0
1804	1116	NaN	NaN	0
1804	1180	NaN	NaN	0
1804	1244	NaN	NaN	0
1804	1308	NaN	NaN	0
1804	1372	NaN	NaN	0
1804	1436	NaN	NaN	0
1804	1500	NaN	NaN	0
1804	1564	NaN	NaN	0
1804	1628	NaN	NaN	0
1804	1692	NaN	NaN	0
1804	1756	NaN	NaN	0
1868	92	NaN	NaN	0
1868	156	NaN	NaN	0
1868	220	NaN	NaN	0
1868	284	NaN	NaN	0
1868	348	NaN	NaN	0
1868	412	NaN	NaN	0
1868	476	NaN	NaN	0
1868	540	NaN	NaN	0
1868	604	NaN	NaN	0
1868	668	NaN	NaN	0
1868	732	NaN	NaN	0
1868	796	NaN	NaN	0
1868	860	NaN	NaN	0
1868	924	NaN	NaN	0
1868	988	NaN	NaN	0
1868	1052	NaN	NaN	0
1868	1116	NaN	NaN	0
1868	1180	NaN	NaN	0
1868	1244	NaN	NaN	0
1868	1308	NaN	NaN	0
1868	1372	NaN	NaN	0
1868	1436	NaN	NaN	0
1868	1500	NaN	NaN	0
1868	1564	NaN	NaN	0
1868	1628	NaN	NaN	0
1868	1692	NaN	NaN	0
1868	1756	NaN	NaN	0
