# Supplementary material for: Pathogenic Huntingtin aggregates alter actin organization and cellular stiffness resulting in stalled clathrin-mediated endocytosis
Source: eLife. 2024 Oct 9;13:e98363. doi: 10.7554/eLife.98363 (PMC11643626; doi:10.7554/eLife.98363)
Supplement: Source data 2. [file elife-98363-data2.zip › PLOTS_DATA/6_HIP_OE/MV_HIP1_OE.txt]

PIVlab	ASCII chart output - 12-Oct-2022
FRAME: 35	filenames: MEAN of frames 1:34 & MEAN of frames 1:34	conversion factor xy (px -> m): 1	conversion factor uv (px/frame -> m/s): 1
x [px]	y [px]	u [px/frame]	v [px/frame]	Vector type [-]
80	84	NaN	NaN	0
80	148	NaN	NaN	0
80	212	NaN	NaN	0
80	276	NaN	NaN	0
80	340	NaN	NaN	0
80	404	NaN	NaN	0
80	468	NaN	NaN	0
80	532	NaN	NaN	2
80	596	NaN	NaN	2
80	660	0.9396015205	-0.9737980955	2
80	724	0.7354180431	-1.504902724	2
80	788	NaN	NaN	2
80	852	NaN	NaN	2
80	916	1.068179535	-2.163925926	2
80	980	1.233051795	-1.731896121	2
80	1044	1.253667001	-1.113079392	1
80	1108	NaN	NaN	2
80	1172	NaN	NaN	0
80	1236	NaN	NaN	0
80	1300	NaN	NaN	0
80	1364	NaN	NaN	0
80	1428	NaN	NaN	0
80	1492	NaN	NaN	0
80	1556	NaN	NaN	0
80	1620	NaN	NaN	0
80	1684	NaN	NaN	0
80	1748	NaN	NaN	0
80	1812	NaN	NaN	0
80	1876	NaN	NaN	0
80	1940	NaN	NaN	0
80	2004	NaN	NaN	0
80	2068	NaN	NaN	0
80	2132	NaN	NaN	0
80	2196	NaN	NaN	0
144	84	NaN	NaN	0
144	148	NaN	NaN	0
144	212	NaN	NaN	0
144	276	NaN	NaN	0
144	340	NaN	NaN	0
144	404	NaN	NaN	0
144	468	NaN	NaN	2
144	532	NaN	NaN	2
144	596	NaN	NaN	2
144	660	NaN	NaN	2
144	724	NaN	NaN	2
144	788	NaN	NaN	2
144	852	1.701817119	-1.771323909	2
144	916	2.145155402	-1.940644568	2
144	980	2.433440913	-1.67642025	2
144	1044	2.385183701	-1.100951972	2
144	1108	2.038713002	-0.7559868135	2
144	1172	1.50515454	-0.4010594785	2
144	1236	1.072546838	-0.1086433997	2
144	1300	1.079747817	-0.06845884174	2
144	1364	NaN	NaN	2
144	1428	NaN	NaN	2
144	1492	NaN	NaN	2
144	1556	NaN	NaN	0
144	1620	NaN	NaN	0
144	1684	NaN	NaN	0
144	1748	NaN	NaN	0
144	1812	NaN	NaN	0
144	1876	NaN	NaN	0
144	1940	NaN	NaN	0
144	2004	NaN	NaN	0
144	2068	NaN	NaN	0
144	2132	NaN	NaN	0
144	2196	NaN	NaN	0
208	84	NaN	NaN	0
208	148	NaN	NaN	0
208	212	NaN	NaN	0
208	276	NaN	NaN	0
208	340	NaN	NaN	0
208	404	NaN	NaN	2
208	468	NaN	NaN	2
208	532	1.221431657	0.320095431	2
208	596	1.330386841	-0.1747321261	2
208	660	NaN	NaN	2
208	724	1.898641349	-0.9232514524	2
208	788	2.342513723	-0.9660204615	1
208	852	2.958111521	-1.011001558	1
208	916	3.414665224	-1.365294403	2
208	980	3.778739782	-1.440951424	1
208	1044	3.733224387	-1.149435061	1
208	1108	3.138371849	-0.8376799672	2
208	1172	2.26308336	-0.5086051547	1
208	1236	1.718537459	-0.236139464	1
208	1300	1.769524177	-0.2333849524	2
208	1364	1.922956772	-0.4594834017	2
208	1428	2.057326465	-0.8274894124	2
208	1492	2.246549133	-1.261166039	2
208	1556	2.215908953	-1.544172609	2
208	1620	NaN	NaN	0
208	1684	NaN	NaN	0
208	1748	NaN	NaN	0
208	1812	NaN	NaN	0
208	1876	NaN	NaN	0
208	1940	NaN	NaN	0
208	2004	NaN	NaN	0
208	2068	NaN	NaN	0
208	2132	NaN	NaN	0
208	2196	NaN	NaN	0
272	84	NaN	NaN	0
272	148	NaN	NaN	0
272	212	NaN	NaN	0
272	276	NaN	NaN	0
272	340	NaN	NaN	2
272	404	NaN	NaN	2
272	468	NaN	NaN	2
272	532	NaN	NaN	2
272	596	2.047137146	0.3230998016	2
272	660	2.430229863	-0.04365867009	2
272	724	2.840442538	-0.3056231533	1
272	788	3.209094765	-0.2805978685	1
272	852	3.612219747	-0.3446753827	1
272	916	3.893303877	-0.8556857438	2
272	980	4.143695271	-1.179274449	2
272	1044	4.081278948	-1.111602847	1
272	1108	3.66163105	-0.8969804567	1
272	1172	3.100971271	-0.6526582904	1
272	1236	2.791655894	-0.3938896457	1
272	1300	2.900173683	-0.4288436643	1
272	1364	2.904915771	-0.7942745236	1
272	1428	2.909243561	-1.201318892	1
272	1492	3.018356248	-1.593397554	1
272	1556	2.811703951	-1.784107753	1
272	1620	2.482712886	-1.90330664	1
272	1684	NaN	NaN	0
272	1748	NaN	NaN	0
272	1812	NaN	NaN	0
272	1876	NaN	NaN	0
272	1940	NaN	NaN	0
272	2004	NaN	NaN	0
272	2068	NaN	NaN	0
272	2132	NaN	NaN	0
272	2196	NaN	NaN	0
336	84	NaN	NaN	0
336	148	NaN	NaN	0
336	212	NaN	NaN	0
336	276	NaN	NaN	2
336	340	NaN	NaN	2
336	404	NaN	NaN	2
336	468	NaN	NaN	2
336	532	2.484863829	1.092474964	2
336	596	2.893321066	0.8611537347	1
336	660	3.290121724	0.506999586	1
336	724	3.47452071	0.1433135866	1
336	788	3.527397277	-0.08926510655	1
336	852	3.698716323	-0.3369030093	1
336	916	3.680278361	-0.7483926754	1
336	980	3.675515353	-1.055560799	2
336	1044	3.570198747	-1.079745621	2
336	1108	3.487347438	-0.9314332705	1
336	1172	3.552653047	-0.664999393	1
336	1236	3.621572616	-0.3450491519	1
336	1300	3.706334402	-0.3569866337	1
336	1364	3.597670923	-0.7645325557	1
336	1428	3.632055802	-1.346283813	1
336	1492	3.758533781	-1.798942068	1
336	1556	3.52310423	-1.855126871	1
336	1620	2.97135811	-1.945639084	1
336	1684	2.501231211	-1.919748458	2
336	1748	NaN	NaN	0
336	1812	NaN	NaN	0
336	1876	NaN	NaN	0
336	1940	NaN	NaN	0
336	2004	NaN	NaN	0
336	2068	NaN	NaN	0
336	2132	NaN	NaN	0
336	2196	NaN	NaN	0
400	84	NaN	NaN	0
400	148	NaN	NaN	0
400	212	NaN	NaN	0
400	276	NaN	NaN	2
400	340	1.787629724	1.822213558	2
400	404	NaN	NaN	2
400	468	NaN	NaN	2
400	532	3.043848531	1.376279661	2
400	596	3.382852592	1.127141822	1
400	660	3.652724935	0.8179102876	1
400	724	3.575055656	0.5175497957	1
400	788	3.367826682	0.1621219409	1
400	852	3.334384776	-0.2609849664	1
400	916	3.264107207	-0.6121845829	1
400	980	3.229681406	-0.8370674828	1
400	1044	3.189287814	-0.934934004	1
400	1108	3.30190239	-0.7421778328	1
400	1172	3.606130636	-0.3232015813	2
400	1236	3.756835022	0.007149222844	1
400	1300	3.663357803	-0.04071789831	1
400	1364	3.646599854	-0.4774301142	1
400	1428	4.002755773	-1.21708694	1
400	1492	4.171407415	-1.876858811	1
400	1556	3.896353863	-2.00294187	1
400	1620	3.187950872	-1.957086094	1
400	1684	2.657182471	-1.881986956	1
400	1748	2.354064439	-1.737059792	2
400	1812	NaN	NaN	0
400	1876	NaN	NaN	0
400	1940	NaN	NaN	0
400	2004	NaN	NaN	0
400	2068	NaN	NaN	0
400	2132	NaN	NaN	0
400	2196	NaN	NaN	0
464	84	NaN	NaN	0
464	148	NaN	NaN	0
464	212	NaN	NaN	2
464	276	2.427817797	1.47944229	2
464	340	2.699292024	1.788856983	1
464	404	2.96360321	2.052073612	1
464	468	3.182056648	1.87977087	2
464	532	3.303941285	1.453403467	1
464	596	3.234121434	1.090088865	1
464	660	3.085095314	0.8650787015	2
464	724	2.834177397	0.7806097516	1
464	788	2.699404917	0.4983808819	1
464	852	2.710550658	0.1039769641	1
464	916	2.681581005	-0.2572100666	1
464	980	2.662623077	-0.5286627746	1
464	1044	2.729934567	-0.6572516576	1
464	1108	2.930558724	-0.4374272915	1
464	1172	3.169822391	0.1362651139	1
464	1236	3.252256716	0.4563545912	1
464	1300	3.169418348	0.3256912765	1
464	1364	3.288302201	-0.06120398837	1
464	1428	3.645429333	-0.8719053229	1
464	1492	3.839576238	-1.796020348	1
464	1556	3.608599712	-2.096485592	1
464	1620	3.048458184	-1.922046103	1
464	1684	2.715377021	-1.801491528	1
464	1748	2.487826743	-1.684546934	1
464	1812	2.291924878	-1.447311227	1
464	1876	NaN	NaN	0
464	1940	NaN	NaN	0
464	2004	NaN	NaN	0
464	2068	NaN	NaN	0
464	2132	NaN	NaN	0
464	2196	NaN	NaN	0
528	84	NaN	NaN	0
528	148	NaN	NaN	0
528	212	2.599355327	1.313881548	2
528	276	2.850809484	1.334381229	2
528	340	3.300347296	1.638493681	1
528	404	3.576205005	2.121757377	1
528	468	3.542573004	1.911318117	1
528	532	3.089317466	1.430178629	1
528	596	2.536901681	1.065562952	1
528	660	2.127537002	0.8432092526	1
528	724	1.934966314	0.8447646915	1
528	788	1.962213116	0.7110685229	1
528	852	2.060031144	0.521006807	1
528	916	2.137781301	0.258453733	1
528	980	2.20196054	-0.005063200878	1
528	1044	2.333248071	-0.1893639897	1
528	1108	2.498296582	-0.04035867704	1
528	1172	2.563896842	0.4308749837	1
528	1236	2.540928575	0.6435220458	1
528	1300	2.555562135	0.5437142142	1
528	1364	2.749446647	0.1426331587	1
528	1428	3.070533059	-0.6252938166	1
528	1492	3.263409598	-1.598696	1
528	1556	3.135387662	-1.98366378	1
528	1620	2.856341997	-1.852688668	1
528	1684	2.764245294	-1.779707762	1
528	1748	2.673829266	-1.80029278	1
528	1812	2.413189273	-1.56950089	1
528	1876	1.950698799	-1.257737419	1
528	1940	NaN	NaN	0
528	2004	NaN	NaN	0
528	2068	NaN	NaN	0
528	2132	NaN	NaN	0
528	2196	NaN	NaN	0
592	84	NaN	NaN	0
592	148	NaN	NaN	2
592	212	NaN	NaN	2
592	276	2.682601935	1.133401404	2
592	340	3.229946507	1.467055232	1
592	404	3.584518007	2.071184508	1
592	468	3.380216021	1.931103603	1
592	532	2.550737081	1.380772908	1
592	596	1.727923634	0.9670207558	1
592	660	1.25710755	0.7601771884	1
592	724	1.1449498	0.8231714594	1
592	788	1.346446764	0.7847523975	1
592	852	1.573767392	0.7930049862	2
592	916	1.71454566	0.7226526824	1
592	980	1.912552729	0.4283728643	2
592	1044	2.108228684	0.06713426645	2
592	1108	2.201417171	0.1063533642	1
592	1172	2.220133241	0.3730307748	1
592	1236	2.093651406	0.5364067325	2
592	1300	1.987959288	0.5101196	2
592	1364	2.124719674	0.2578960161	1
592	1428	2.46094932	-0.3591899683	1
592	1492	2.734024517	-1.131011437	1
592	1556	2.745504258	-1.482549694	1
592	1620	2.717169086	-1.53366757	1
592	1684	2.880858626	-1.762439192	1
592	1748	2.963098363	-2.13118911	1
592	1812	2.729883141	-2.11620607	1
592	1876	2.184893297	-1.748955502	1
592	1940	1.645051562	-1.359776451	1
592	2004	NaN	NaN	0
592	2068	NaN	NaN	0
592	2132	NaN	NaN	0
592	2196	NaN	NaN	0
656	84	NaN	NaN	0
656	148	NaN	NaN	2
656	212	NaN	NaN	2
656	276	2.039155853	1.056111131	2
656	340	2.428650608	1.263516235	1
656	404	2.690177514	1.653815734	1
656	468	2.52440777	1.633802858	1
656	532	1.846926095	1.163747276	1
656	596	0.9520616875	0.8657252048	1
656	660	0.5277972024	0.7427212882	1
656	724	0.5611745315	0.8009378962	1
656	788	0.8842535378	0.7354071302	1
656	852	1.298238114	0.6591925912	2
656	916	1.570641795	0.4925436442	2
656	980	1.802236059	0.1769082285	2
656	1044	2.095746442	-0.1672946055	2
656	1108	NaN	NaN	2
656	1172	2.247077543	-0.001519274253	2
656	1236	2.033166147	0.1539344566	1
656	1300	1.742958419	0.2557609075	2
656	1364	1.702685051	0.1684295085	1
656	1428	1.895490515	-0.1827649766	2
656	1492	2.113666165	-0.5459793614	1
656	1556	2.251721748	-0.7797652773	1
656	1620	2.438060886	-0.9812887437	1
656	1684	2.768896582	-1.624960157	1
656	1748	2.941090795	-2.350330641	1
656	1812	2.864251095	-2.574206837	1
656	1876	2.409785367	-2.279299767	1
656	1940	1.851411276	-1.854928548	2
656	2004	1.68935323	-1.752793982	2
656	2068	NaN	NaN	0
656	2132	NaN	NaN	0
656	2196	NaN	NaN	0
720	84	0.5379076917	0.3301097052	2
720	148	0.6946112317	0.624743788	1
720	212	1.028568022	1.140030973	2
720	276	1.326388373	1.225474323	2
720	340	1.514978515	1.206819842	1
720	404	1.697538195	1.245664234	1
720	468	1.653831285	1.118621278	1
720	532	1.144681574	0.8438274892	1
720	596	0.4036102979	0.7555102076	1
720	660	0.1317621969	0.821432932	1
720	724	0.2249105483	0.8112796701	1
720	788	0.5271749211	0.6620933131	1
720	852	0.9491896026	0.4073429792	2
720	916	1.433560162	0.03321079081	2
720	980	1.904268127	-0.3108299923	2
720	1044	2.348141548	-0.5771107267	2
720	1108	2.533817977	-0.5654738143	2
720	1172	2.45339356	-0.4494766314	2
720	1236	2.1459796	-0.3827106943	1
720	1300	1.728012725	-0.2943779645	2
720	1364	1.431606822	-0.2610921946	2
720	1428	1.408860982	-0.3146390323	2
720	1492	1.42394433	-0.4162568438	1
720	1556	1.468056275	-0.4987450411	1
720	1620	1.738093375	-0.6953244556	1
720	1684	2.173777889	-1.439216817	1
720	1748	2.388521003	-2.324425995	1
720	1812	2.399435722	-2.817336906	1
720	1876	2.247952627	-2.769828881	2
720	1940	1.948317733	-2.610597191	1
720	2004	1.756518294	-2.473606866	1
720	2068	NaN	NaN	0
720	2132	NaN	NaN	0
720	2196	NaN	NaN	0
784	84	0.7682575672	0.7486165074	2
784	148	0.80179517	1.13075826	1
784	212	0.9485506298	1.679125542	1
784	276	1.127018306	1.651675381	2
784	340	1.126794189	1.335014723	1
784	404	1.13378537	0.9669211685	1
784	468	1.139452952	0.7139616904	1
784	532	0.8692474593	0.5622145203	2
784	596	0.3958084837	0.6465684191	2
784	660	0.2206543005	0.7705722348	1
784	724	0.204390747	0.7645938349	1
784	788	0.4015527064	0.5703801376	2
784	852	0.8016401811	0.2644032464	2
784	916	1.363610444	-0.2500794672	2
784	980	2.029045774	-0.7208223945	2
784	1044	2.539356049	-0.8112643302	2
784	1108	2.64591423	-0.7893086665	2
784	1172	2.572830822	-0.6845534269	2
784	1236	2.260177098	-0.7060553961	1
784	1300	1.811124418	-0.6594651827	1
784	1364	1.342235721	-0.5581188715	2
784	1428	1.152079685	-0.5780091787	1
784	1492	0.9285794719	-0.6585012683	1
784	1556	0.901083742	-0.7399645195	1
784	1620	1.176891602	-0.8964746798	1
784	1684	1.615250367	-1.538734419	1
784	1748	1.892047701	-2.359865384	1
784	1812	1.957869359	-3.016788779	2
784	1876	NaN	NaN	2
784	1940	1.851600506	-3.429362395	1
784	2004	1.75026768	-3.256303141	1
784	2068	1.648225853	-2.588293934	2
784	2132	NaN	NaN	0
784	2196	NaN	NaN	0
848	84	1.116169708	1.416589076	1
848	148	1.039536128	1.870877321	1
848	212	1.085642493	2.398319182	1
848	276	1.162967162	2.292999589	1
848	340	1.042197021	1.616381042	1
848	404	0.8587602524	0.7483713094	1
848	468	0.7059887796	0.2416125145	1
848	532	0.5554172258	0.1338445622	2
848	596	0.3086265017	0.3088043474	1
848	660	0.3050766946	0.4805619014	1
848	724	0.4216617526	0.5086340034	1
848	788	0.5269232872	0.4048668694	1
848	852	0.6910688957	0.1519219655	1
848	916	1.116831721	-0.3721698745	2
848	980	1.724179614	-0.722766024	2
848	1044	2.214391929	-0.6116118135	1
848	1108	NaN	NaN	2
848	1172	2.348541408	-0.4863018679	2
848	1236	2.167746444	-0.6464323561	1
848	1300	1.728598522	-0.7723455678	1
848	1364	1.19251469	-0.8134570227	1
848	1428	0.8942362455	-0.9759051576	1
848	1492	0.5959952638	-1.11086861	1
848	1556	0.6984227582	-1.175498696	1
848	1620	0.9918889539	-1.201232712	1
848	1684	1.449271675	-1.74265509	1
848	1748	1.704720235	-2.471975288	1
848	1812	1.800218146	-3.306940266	1
848	1876	1.660795824	-3.796243343	1
848	1940	1.603276075	-4.000965394	1
848	2004	1.584062883	-3.661738728	1
848	2068	1.563191342	-2.801519748	1
848	2132	NaN	NaN	0
848	2196	NaN	NaN	0
912	84	1.402555416	2.031506155	1
912	148	1.219894048	2.542964681	1
912	212	1.114432136	2.868090701	2
912	276	1.08332222	2.69835065	1
912	340	0.9366905175	1.899167721	1
912	404	0.7298858501	0.7366002088	1
912	468	0.3944642742	-0.06064833328	1
912	532	0.1822714868	-0.2217949944	1
912	596	0.07895165073	-0.00518679833	1
912	660	0.2200053532	0.2016974503	1
912	724	0.3211979207	0.2553949756	1
912	788	0.4224035268	0.2282022135	1
912	852	0.4705663567	-0.01283335039	1
912	916	0.781628103	-0.3535885979	1
912	980	1.250843745	-0.405538473	1
912	1044	1.702167571	-0.2196000153	1
912	1108	2.004436644	-0.2454919772	2
912	1172	2.036683632	-0.3337274269	1
912	1236	1.987590535	-0.6325769831	1
912	1300	1.591541409	-0.8805946925	1
912	1364	1.092129454	-1.075588464	2
912	1428	0.9525242508	-1.310880852	2
912	1492	0.8644387332	-1.375967834	1
912	1556	0.9766773886	-1.266561424	1
912	1620	1.236257105	-1.207474687	1
912	1684	1.502719399	-1.630292431	1
912	1748	1.558210088	-2.279335588	1
912	1812	1.623296546	-3.125547408	1
912	1876	1.42139515	-3.696525651	1
912	1940	1.347656722	-4.012694739	1
912	2004	1.424342447	-3.72176074	1
912	2068	1.488045199	-2.881962962	1
912	2132	1.405362636	-2.182856757	2
912	2196	NaN	NaN	0
976	84	1.584486258	2.960861429	2
976	148	1.302995204	3.256182788	2
976	212	0.9638061938	3.160649514	2
976	276	0.7383355726	2.837057723	1
976	340	0.6536634251	2.160549278	1
976	404	0.5920736872	1.033977878	2
976	468	0.3628448511	0.1163475003	1
976	532	0.1235194614	-0.2000032484	1
976	596	0.07088875274	-0.06784981272	1
976	660	0.2256271154	0.08254437268	1
976	724	0.2612551865	0.1034489798	1
976	788	0.2723540906	0.05309637352	1
976	852	0.3474318548	-0.1883751022	1
976	916	0.6588056114	-0.3620265072	1
976	980	1.057177305	-0.1792749689	1
976	1044	1.372064857	-0.04082405527	1
976	1108	1.605577474	-0.2069742933	1
976	1172	1.600122858	-0.444377933	2
976	1236	1.644306946	-0.8312128477	2
976	1300	1.441166301	-1.139692719	1
976	1364	1.1641198	-1.340313093	2
976	1428	1.154608639	-1.379894136	1
976	1492	1.214517543	-1.197024396	1
976	1556	1.26023646	-1.007822826	1
976	1620	1.373926732	-1.009009756	1
976	1684	1.472596421	-1.349662607	1
976	1748	1.391200793	-1.915003498	1
976	1812	1.412452998	-2.613410778	1
976	1876	1.263801293	-3.223875404	2
976	1940	1.113390172	-3.583717876	2
976	2004	1.15806633	-3.43697575	1
976	2068	1.201636764	-2.733066666	1
976	2132	1.083477346	-2.10688258	1
976	2196	NaN	NaN	0
1040	84	NaN	NaN	2
1040	148	1.187388863	3.95080506	2
1040	212	0.4510799096	3.611247861	2
1040	276	0.005743400603	3.169510733	1
1040	340	-0.001601402067	2.561305899	1
1040	404	0.1684133291	1.647567492	1
1040	468	0.1857116638	0.65917673	1
1040	532	-0.05495419073	0.1686282003	1
1040	596	-0.08880616049	0.1326158695	1
1040	660	0.1602578581	0.1802132864	1
1040	724	0.246882204	0.1624484161	1
1040	788	0.1968502697	0.1040311086	2
1040	852	0.308930968	-0.1700076683	1
1040	916	0.672795079	-0.3255112979	1
1040	980	1.072506112	-0.09065937197	1
1040	1044	1.304852552	-0.02290713663	1
1040	1108	1.363290757	-0.26506954	1
1040	1172	1.316573541	-0.6864346855	1
1040	1236	1.445454525	-1.110429588	2
1040	1300	1.336731002	-1.294901787	1
1040	1364	1.296170068	-1.331095394	1
1040	1428	1.343089942	-1.136687432	1
1040	1492	1.501577104	-0.7896808487	1
1040	1556	1.399607776	-0.6615965791	1
1040	1620	1.295964713	-0.8485216284	1
1040	1684	1.238864083	-1.368222085	1
1040	1748	1.115981813	-1.988151856	1
1040	1812	1.079319867	-2.516619038	1
1040	1876	1.04283744	-3.065003319	1
1040	1940	0.879568293	-3.295994823	1
1040	2004	0.8101303629	-3.03555089	2
1040	2068	NaN	NaN	2
1040	2132	0.6832834429	-2.094241892	2
1040	2196	NaN	NaN	0
1104	84	1.420937144	4.444221484	2
1104	148	0.8432179912	4.51489725	1
1104	212	0.09328788725	4.180383238	2
1104	276	-0.300077311	3.680382974	1
1104	340	-0.2607674481	3.049576313	1
1104	404	-0.002642266121	2.214184665	1
1104	468	0.07062407342	1.262274642	1
1104	532	-0.143070741	0.5849965803	1
1104	596	-0.2676075311	0.4035888772	1
1104	660	-0.09741478964	0.3953337488	1
1104	724	-0.03676542569	0.393408382	1
1104	788	-0.04356602658	0.3055186823	1
1104	852	0.1513799665	0.02544034805	1
1104	916	0.4422863214	-0.2291899452	1
1104	980	0.7708565172	-0.157943066	1
1104	1044	1.017280848	-0.1004558156	1
1104	1108	1.097428736	-0.2724455753	2
1104	1172	1.09826939	-0.7822116457	1
1104	1236	1.190324959	-1.100490918	1
1104	1300	1.125936702	-1.225826689	1
1104	1364	1.096223823	-1.163730767	1
1104	1428	1.096066787	-0.8876720043	1
1104	1492	1.281005071	-0.5401225421	1
1104	1556	1.20754903	-0.4343529538	1
1104	1620	1.1299226	-0.8410657638	2
1104	1684	1.118631672	-1.683793323	1
1104	1748	0.9286539756	-2.522385127	1
1104	1812	0.7331421207	-3.007024388	1
1104	1876	0.634024829	-3.440909426	1
1104	1940	0.5569557036	-3.417355338	1
1104	2004	0.4779238912	-3.036045338	1
1104	2068	0.4170975156	-2.64760963	2
1104	2132	0.3126870811	-2.36228166	2
1104	2196	0.1681122941	-2.118768083	2
1168	84	0.7551363571	4.701406738	2
1168	148	0.367049868	4.759094562	1
1168	212	-0.1315489741	4.566801844	1
1168	276	-0.2909944157	4.101436513	1
1168	340	-0.03594213678	3.431412643	1
1168	404	0.2346981144	2.662709032	1
1168	468	0.11776615	1.74531087	1
1168	532	-0.2998872246	1.00229568	1
1168	596	NaN	NaN	2
1168	660	-0.4833069241	0.6681131661	2
1168	724	-0.4004621175	0.7163024069	1
1168	788	-0.3246691426	0.6903897432	2
1168	852	-0.1416425481	0.4436048625	1
1168	916	0.0492314828	0.1413134986	1
1168	980	0.2988132028	-0.06503318722	2
1168	1044	0.6411218701	-0.1531120585	2
1168	1108	0.7886326699	-0.1593768019	2
1168	1172	0.7735393534	-0.4147430491	2
1168	1236	0.834125716	-0.6900498326	1
1168	1300	0.7699879776	-0.8340593933	1
1168	1364	0.7262091939	-0.801767644	1
1168	1428	0.6096569049	-0.5275666983	1
1168	1492	0.6717481032	-0.2167070853	1
1168	1556	0.6333261141	-0.2171849666	1
1168	1620	0.5611606516	-0.8698252311	1
1168	1684	0.6167342461	-2.019468332	1
1168	1748	0.5053215542	-3.041797597	1
1168	1812	0.2973086267	-3.632826821	1
1168	1876	0.1185349976	-3.971094871	1
1168	1940	0.1349047985	-3.751551639	1
1168	2004	0.1277282726	-3.411589933	1
1168	2068	0.100254333	-3.230710085	1
1168	2132	0.1103228369	-2.89187093	1
1168	2196	0.0524878206	-2.415532119	1
1232	84	NaN	NaN	0
1232	148	0.1679432291	4.651973544	1
1232	212	-0.03658452514	4.6643569	2
1232	276	-0.04338597529	4.443768265	1
1232	340	0.03884497332	3.895905503	1
1232	404	0.03956203266	3.19731878	1
1232	468	-0.2566205037	2.263071099	1
1232	532	-0.6512751096	1.454998182	1
1232	596	-0.9271185305	1.012834453	1
1232	660	-0.8529900727	0.8950068575	2
1232	724	-0.6984040125	1.000563236	1
1232	788	-0.5479756101	1.035185234	2
1232	852	-0.3742424218	0.7855795625	2
1232	916	-0.1347876518	0.4389195003	2
1232	980	NaN	NaN	2
1232	1044	0.5882676457	0.03981204102	2
1232	1108	0.6245878882	0.1286553252	2
1232	1172	0.4909961869	0.09752532273	1
1232	1236	0.3697283082	-0.02571548991	1
1232	1300	0.2377802397	-0.2078494091	2
1232	1364	0.3114704236	-0.3291424521	2
1232	1428	0.285734552	-0.2371640352	1
1232	1492	0.1720265147	-0.0293260914	1
1232	1556	0.00374218036	-0.1112498929	1
1232	1620	-0.08592467082	-0.855657767	1
1232	1684	-0.02491971017	-2.021756644	1
1232	1748	-0.03300427845	-3.036491506	1
1232	1812	-0.07610631609	-3.725175479	1
1232	1876	-0.1811691213	-4.153493864	1
1232	1940	-0.1080855663	-4.092357843	1
1232	2004	-0.08757783652	-3.817374509	1
1232	2068	-0.03982753339	-3.638578678	1
1232	2132	0.06144951699	-3.182230808	1
1232	2196	0.02180352642	-2.521065095	1
1296	84	NaN	NaN	0
1296	148	0.06010641356	4.517009691	2
1296	212	-0.02042098078	4.657784636	2
1296	276	-0.04642610336	4.630617294	1
1296	340	-0.2214623266	4.302413835	1
1296	404	-0.3587421045	3.636198732	1
1296	468	-0.6030773149	2.723562543	1
1296	532	-0.879031238	1.920516728	1
1296	596	-1.052305266	1.471798328	1
1296	660	-1.038919946	1.211358023	1
1296	724	-0.8958699635	1.30126608	2
1296	788	-0.7652898229	1.422447164	2
1296	852	-0.6310100696	1.098461308	2
1296	916	-0.3275130614	0.6758402093	2
1296	980	0.03730767751	0.3944401893	2
1296	1044	0.4502220921	0.2592611129	2
1296	1108	0.4024060347	0.3075217183	2
1296	1172	0.201758255	0.3532832673	1
1296	1236	0.09889330011	0.4117544836	1
1296	1300	-0.04097142484	0.2914943903	1
1296	1364	0.0962268936	0.03469650745	2
1296	1428	0.1955564091	-0.01580132775	1
1296	1492	0.04246848085	0.09945596926	1
1296	1556	-0.1451790296	-0.04025596495	1
1296	1620	-0.3403947006	-0.8006378077	1
1296	1684	-0.4572828456	-1.817823786	1
1296	1748	-0.4269260399	-2.656032519	1
1296	1812	-0.3094673015	-3.423183812	1
1296	1876	-0.3222147651	-3.953896244	1
1296	1940	-0.2694865636	-4.134396944	1
1296	2004	-0.3051782896	-4.081273023	1
1296	2068	-0.2264347152	-3.943832264	1
1296	2132	-0.03767555795	-3.338478867	1
1296	2196	-0.02624886721	-2.601228349	1
1360	84	NaN	NaN	0
1360	148	NaN	NaN	0
1360	212	NaN	NaN	2
1360	276	-0.2382713143	4.697103243	1
1360	340	-0.5799551665	4.442329015	1
1360	404	-0.719304129	3.643322063	1
1360	468	-0.9644640532	2.78230498	1
1360	532	-1.17710693	2.211376362	1
1360	596	-1.311921533	1.821098097	1
1360	660	-1.299578366	1.582011915	1
1360	724	-1.235392253	1.536084501	2
1360	788	-1.176776047	1.659241362	2
1360	852	-1.088118052	1.444352338	2
1360	916	-0.7054988831	1.030185939	2
1360	980	NaN	NaN	2
1360	1044	NaN	NaN	2
1360	1108	0.1597664025	0.2737601432	1
1360	1172	0.05524126252	0.364700527	2
1360	1236	-0.0142112136	0.5109929254	1
1360	1300	-0.1996070553	0.50774105	1
1360	1364	-0.1369297442	0.2568541061	1
1360	1428	-0.1021003969	0.1917956976	1
1360	1492	-0.2089647325	0.2326322348	1
1360	1556	-0.3482335135	0.1408019188	1
1360	1620	-0.5216835974	-0.5960374477	1
1360	1684	-0.7534475918	-1.671364627	1
1360	1748	-0.8786389633	-2.46761046	1
1360	1812	-0.8082257453	-3.216171202	1
1360	1876	-0.7728780594	-3.768510739	1
1360	1940	-0.6831702167	-4.073190948	1
1360	2004	-0.6034002973	-4.182152655	1
1360	2068	-0.5108756954	-4.25427742	1
1360	2132	-0.3602386678	-3.765445727	1
1360	2196	-0.3436324426	-3.030919292	1
1424	84	NaN	NaN	0
1424	148	NaN	NaN	0
1424	212	0.05759797787	4.288040344	1
1424	276	-0.1424774375	4.327682136	1
1424	340	-0.5389448663	4.000887832	1
1424	404	-0.6508907083	3.166793451	1
1424	468	-0.9030499115	2.545828534	1
1424	532	-1.223296028	2.27346754	1
1424	596	-1.529404988	2.118799127	1
1424	660	-1.760497552	2.04673866	1
1424	724	-1.805561184	1.914874228	1
1424	788	-1.682274913	1.987175483	1
1424	852	-1.450543162	1.895088231	1
1424	916	-0.9033397608	1.438061418	1
1424	980	-0.4329902789	0.7955426927	1
1424	1044	-0.04823297771	0.437132499	1
1424	1108	0.0438935409	0.3116474456	2
1424	1172	-0.04516357082	0.3958129076	1
1424	1236	-0.1628511388	0.5834703419	1
1424	1300	-0.3494067075	0.6823648721	1
1424	1364	-0.3683431287	0.5262341722	1
1424	1428	-0.459327062	0.5020268487	1
1424	1492	-0.6345900562	0.4923319684	1
1424	1556	-0.8526722279	0.2972791526	2
1424	1620	-1.009924266	-0.4402967918	1
1424	1684	-1.265687238	-1.592021788	1
1424	1748	-1.480315451	-2.583459286	1
1424	1812	-1.561756774	-3.304987315	1
1424	1876	-1.522638428	-3.804426321	1
1424	1940	-1.299367391	-4.193864738	1
1424	2004	-1.048253452	-4.367396684	1
1424	2068	-0.8804295828	-4.455282895	1
1424	2132	-0.751433999	-3.966875767	1
1424	2196	-0.7285624187	-3.298108256	1
1488	84	NaN	NaN	0
1488	148	NaN	NaN	0
1488	212	NaN	NaN	0
1488	276	-0.0940164312	3.581283557	2
1488	340	-0.3507263618	3.206814185	1
1488	404	-0.4886485134	2.551904505	1
1488	468	-0.7563431564	2.266005616	1
1488	532	-1.176740781	2.316519507	1
1488	596	-1.688586114	2.409412626	1
1488	660	-2.109732235	2.507115991	1
1488	724	-2.280868143	2.329384969	1
1488	788	-2.064890603	2.255487403	1
1488	852	-1.626248113	2.108336494	1
1488	916	-0.9540341827	1.524051118	1
1488	980	-0.4169232883	0.8565911002	1
1488	1044	-0.08668496674	0.5754298804	1
1488	1108	0.08005417532	0.4519742471	2
1488	1172	-0.1210561539	0.4526125962	2
1488	1236	-0.3628606831	0.607719952	1
1488	1300	-0.4805441875	0.7207681725	1
1488	1364	-0.5057798321	0.6777884934	1
1488	1428	-0.664813424	0.7088453446	1
1488	1492	-0.9165389073	0.6691226412	1
1488	1556	-1.272514579	0.2180672826	1
1488	1620	-1.584916664	-0.5980237829	1
1488	1684	-1.901828677	-1.729956337	1
1488	1748	-2.173311406	-2.774921504	1
1488	1812	-2.464071414	-3.584276681	1
1488	1876	-2.447492411	-4.110001439	1
1488	1940	-2.009811398	-4.567555151	1
1488	2004	-1.565452122	-4.747557937	1
1488	2068	-1.232827992	-4.474480487	1
1488	2132	-1.082190912	-3.743334708	1
1488	2196	-1.057703404	-3.210091255	1
1552	84	NaN	NaN	0
1552	148	NaN	NaN	0
1552	212	NaN	NaN	0
1552	276	-0.2152260708	2.839521895	2
1552	340	-0.4264508045	2.386654277	2
1552	404	-0.5422767829	1.880246163	1
1552	468	-0.8570844598	1.79635926	1
1552	532	-1.288411034	2.046324474	1
1552	596	-1.926862107	2.358168751	1
1552	660	-2.45814433	2.59064902	1
1552	724	-2.691566644	2.568972209	1
1552	788	-2.50084592	2.400150566	1
1552	852	-1.982728872	2.142098533	1
1552	916	-1.35915059	1.499125293	1
1552	980	-0.8766121361	0.8125973544	1
1552	1044	-0.5626023325	0.5558242313	1
1552	1108	-0.222878386	0.5160936798	1
1552	1172	-0.4330746193	0.4445002962	2
1552	1236	-0.6525189007	0.4864030082	1
1552	1300	-0.6801109876	0.5586678391	1
1552	1364	-0.6787934485	0.6818587121	1
1552	1428	-0.8052904292	0.6731456371	1
1552	1492	-1.103926149	0.47571905	1
1552	1556	-1.627541703	-0.1841328036	1
1552	1620	-2.19353401	-1.064075934	1
1552	1684	-2.510436682	-2.092117073	1
1552	1748	-2.591832068	-2.970536529	1
1552	1812	-2.693048451	-3.775948971	1
1552	1876	-2.680748553	-4.373461941	1
1552	1940	-2.23762615	-4.923642379	1
1552	2004	-1.746774316	-4.755460566	1
1552	2068	-1.281793828	-3.996703159	1
1552	2132	-1.118173553	-3.140828866	1
1552	2196	-1.099799781	-2.70157402	1
1616	84	NaN	NaN	0
1616	148	NaN	NaN	0
1616	212	NaN	NaN	0
1616	276	NaN	NaN	0
1616	340	-0.560638059	1.883931207	2
1616	404	-0.717426171	1.469026489	2
1616	468	-1.058893494	1.383739171	1
1616	532	-1.450995008	1.550458789	1
1616	596	-2.023460953	1.902148449	1
1616	660	-2.633244081	2.231528435	1
1616	724	-3.058232736	2.376750612	1
1616	788	-3.010177472	2.259041075	1
1616	852	-2.570311981	1.971474845	2
1616	916	-2.103949657	1.42885484	2
1616	980	-1.674905458	0.8109457665	1
1616	1044	-1.368760867	0.4847682614	1
1616	1108	-1.005006532	0.4427405104	1
1616	1172	-1.076306694	0.4523731115	2
1616	1236	-1.17116757	0.3841077117	1
1616	1300	-1.226340131	0.3089624893	1
1616	1364	-1.260026272	0.4048663501	1
1616	1428	-1.355657732	0.3320455867	1
1616	1492	-1.649969342	-0.07858286517	1
1616	1556	-2.266644804	-0.912645889	1
1616	1620	-2.772682871	-1.782568974	1
1616	1684	-2.851177762	-2.453916977	1
1616	1748	-2.676321607	-2.932756098	1
1616	1812	-2.672609202	-3.476588681	1
1616	1876	-2.630773119	-4.078561985	1
1616	1940	-2.239626102	-4.5857804	1
1616	2004	-1.703500602	-4.269696501	1
1616	2068	-1.122060494	-3.205594339	1
1616	2132	-0.9154363801	-2.328565949	1
1616	2196	-0.9563839355	-2.041109316	1
1680	84	NaN	NaN	0
1680	148	NaN	NaN	0
1680	212	NaN	NaN	0
1680	276	NaN	NaN	0
1680	340	NaN	NaN	0
1680	404	-0.9181392014	1.252013417	2
1680	468	-1.24789101	1.104599514	1
1680	532	-1.66010738	1.041765061	1
1680	596	-2.096588228	1.309759342	1
1680	660	-2.713069613	1.760524862	1
1680	724	-3.249176158	2.013609729	1
1680	788	-3.379631496	1.953271691	1
1680	852	-3.089302385	1.692183063	2
1680	916	-2.686897197	1.248595692	1
1680	980	-2.331176443	0.7811905109	1
1680	1044	-2.12273131	0.4062733419	1
1680	1108	-1.937563792	0.2661685128	1
1680	1172	-2.019288105	0.2021780048	2
1680	1236	-2.143819841	0.001026749686	1
1680	1300	-2.189788895	-0.2152043589	1
1680	1364	-2.229309448	-0.3597034956	1
1680	1428	-2.250353781	-0.4718890464	1
1680	1492	-2.50022754	-0.9282883074	2
1680	1556	-3.075313251	-1.729311598	1
1680	1620	-3.313152396	-2.483854139	1
1680	1684	-3.111606401	-2.630489468	1
1680	1748	-2.739719369	-2.729696796	2
1680	1812	NaN	NaN	2
1680	1876	-2.398948245	-3.267179505	2
1680	1940	-1.980353569	-3.621233744	1
1680	2004	-1.544057618	-3.535217936	1
1680	2068	-1.133385621	-2.853672638	1
1680	2132	-0.97765895	-2.169756882	2
1680	2196	NaN	NaN	0
1744	84	NaN	NaN	0
1744	148	NaN	NaN	0
1744	212	NaN	NaN	0
1744	276	NaN	NaN	0
1744	340	NaN	NaN	0
1744	404	NaN	NaN	0
1744	468	-1.482341262	0.9515326447	2
1744	532	-1.874811785	0.7656636774	2
1744	596	-2.321067182	0.9399390751	1
1744	660	-2.812152444	1.317079752	1
1744	724	-3.177615374	1.497920166	2
1744	788	-3.413028027	1.457296174	1
1744	852	-3.357772068	1.249026906	1
1744	916	-3.224063451	0.9883917833	1
1744	980	-3.036568008	0.7419700245	1
1744	1044	-2.85925561	0.411265801	1
1744	1108	-2.803548126	-0.02162192226	1
1744	1172	-3.053751058	-0.3482470506	1
1744	1236	-3.28582718	-0.5862098147	1
1744	1300	-3.297863477	-0.8144312627	1
1744	1364	-3.203044601	-1.167065803	1
1744	1428	-3.018218607	-1.292614561	1
1744	1492	-3.0397475	-1.611779286	1
1744	1556	-3.35708281	-2.061642076	1
1744	1620	-3.545116852	-2.528282006	1
1744	1684	-3.406833031	-2.308513081	1
1744	1748	-2.935439608	-2.27927673	2
1744	1812	NaN	NaN	2
1744	1876	-2.306027421	-2.402248379	2
1744	1940	-1.899703271	-2.713507517	2
1744	2004	NaN	NaN	2
1744	2068	NaN	NaN	0
1744	2132	NaN	NaN	0
1744	2196	NaN	NaN	0
1808	84	NaN	NaN	0
1808	148	NaN	NaN	0
1808	212	NaN	NaN	0
1808	276	NaN	NaN	0
1808	340	NaN	NaN	0
1808	404	NaN	NaN	0
1808	468	NaN	NaN	0
1808	532	-2.061563035	0.7152691932	1
1808	596	-2.536494283	0.9021187543	1
1808	660	-2.873154664	1.138697739	1
1808	724	-2.988228483	1.194460775	1
1808	788	-3.191479973	1.076779395	1
1808	852	-3.351861273	0.8610012296	1
1808	916	-3.554438861	0.7043501313	1
1808	980	-3.601613052	0.6262718406	1
1808	1044	-3.525594744	0.3885428706	1
1808	1108	-3.664388445	-0.183284079	1
1808	1172	-4.211529009	-0.7060574849	1
1808	1236	-4.461865244	-1.061576547	1
1808	1300	-4.24787197	-1.281392162	1
1808	1364	-4.003379375	-1.656820183	1
1808	1428	-3.727767056	-1.719829448	1
1808	1492	-3.465154525	-1.785656818	1
1808	1556	-3.258097636	-1.958259747	1
1808	1620	-3.302387291	-2.184403493	1
1808	1684	-3.236614299	-1.880826477	1
1808	1748	-2.865481612	-1.733885871	2
1808	1812	-2.567183657	-1.694366986	2
1808	1876	NaN	NaN	2
1808	1940	NaN	NaN	0
1808	2004	NaN	NaN	0
1808	2068	NaN	NaN	0
1808	2132	NaN	NaN	0
1808	2196	NaN	NaN	0
1872	84	NaN	NaN	0
1872	148	NaN	NaN	0
1872	212	NaN	NaN	0
1872	276	NaN	NaN	0
1872	340	NaN	NaN	0
1872	404	NaN	NaN	0
1872	468	NaN	NaN	0
1872	532	NaN	NaN	2
1872	596	-2.57692624	0.9258507942	1
1872	660	-2.84108033	1.030279383	1
1872	724	-2.839403667	1.002552207	2
1872	788	-2.991043136	0.8652073295	1
1872	852	-3.273269297	0.6593129145	1
1872	916	-3.698135135	0.5157307743	1
1872	980	-3.954711132	0.4751106207	1
1872	1044	-4.066044437	0.2768778451	1
1872	1108	-4.46732703	-0.2313108997	2
1872	1172	-5.096546513	-0.8302246402	1
1872	1236	-5.319165693	-1.33936606	1
1872	1300	-4.882475276	-1.591864408	1
1872	1364	-4.297940652	-1.816142214	1
1872	1428	-3.835979889	-1.805955663	1
1872	1492	-3.402732105	-1.614710724	1
1872	1556	-2.94317982	-1.609293819	1
1872	1620	-2.89850508	-1.647038531	2
1872	1684	-2.883629287	-1.392116773	2
1872	1748	-2.612056234	-1.351128539	2
1872	1812	-2.357034498	-1.480019861	2
1872	1876	NaN	NaN	0
1872	1940	NaN	NaN	0
1872	2004	NaN	NaN	0
1872	2068	NaN	NaN	0
1872	2132	NaN	NaN	0
1872	2196	NaN	NaN	0
1936	84	NaN	NaN	0
1936	148	NaN	NaN	0
1936	212	NaN	NaN	0
1936	276	NaN	NaN	0
1936	340	NaN	NaN	0
1936	404	NaN	NaN	0
1936	468	NaN	NaN	0
1936	532	NaN	NaN	0
1936	596	-2.332310767	1.015474448	2
1936	660	-2.44290529	1.02033243	2
1936	724	-2.44358348	0.9513176657	1
1936	788	-2.708136932	0.793910062	2
1936	852	-3.125007938	0.5957503517	1
1936	916	-3.680414106	0.5129302357	1
1936	980	-4.071159365	0.4483705778	1
1936	1044	-4.277708471	0.2508659461	1
1936	1108	-4.727707731	-0.1820663932	2
1936	1172	-5.208936861	-0.7823399947	1
1936	1236	-5.355992275	-1.41045309	1
1936	1300	-4.878008811	-1.746102162	1
1936	1364	-4.123512365	-1.811612052	1
1936	1428	-3.445585631	-1.658397665	2
1936	1492	-2.892370055	-1.417619669	2
1936	1556	-2.449485497	-1.335835498	2
1936	1620	NaN	NaN	2
1936	1684	NaN	NaN	2
1936	1748	NaN	NaN	0
1936	1812	NaN	NaN	0
1936	1876	NaN	NaN	0
1936	1940	NaN	NaN	0
1936	2004	NaN	NaN	0
1936	2068	NaN	NaN	0
1936	2132	NaN	NaN	0
1936	2196	NaN	NaN	0
2000	84	NaN	NaN	0
2000	148	NaN	NaN	0
2000	212	NaN	NaN	0
2000	276	NaN	NaN	0
2000	340	NaN	NaN	0
2000	404	NaN	NaN	0
2000	468	NaN	NaN	0
2000	532	NaN	NaN	0
2000	596	NaN	NaN	0
2000	660	NaN	NaN	2
2000	724	-2.167370168	0.912811412	2
2000	788	NaN	NaN	2
2000	852	-2.792301578	0.754769642	1
2000	916	-3.244767654	0.8025657169	2
2000	980	-3.591287194	0.686488528	2
2000	1044	NaN	NaN	2
2000	1108	-4.299145063	-0.01107351138	2
2000	1172	-4.5822391	-0.5916329601	2
2000	1236	-4.64814929	-1.191537304	2
2000	1300	-4.233531058	-1.597404917	1
2000	1364	-3.553688075	-1.709778764	1
2000	1428	-2.912593196	-1.452561524	2
2000	1492	-2.45221241	-1.215078395	2
2000	1556	-2.203608396	-1.199295576	2
2000	1620	NaN	NaN	0
2000	1684	NaN	NaN	0
2000	1748	NaN	NaN	0
2000	1812	NaN	NaN	0
2000	1876	NaN	NaN	0
2000	1940	NaN	NaN	0
2000	2004	NaN	NaN	0
2000	2068	NaN	NaN	0
2000	2132	NaN	NaN	0
2000	2196	NaN	NaN	0
2064	84	NaN	NaN	0
2064	148	NaN	NaN	0
2064	212	NaN	NaN	0
2064	276	NaN	NaN	0
2064	340	NaN	NaN	0
2064	404	NaN	NaN	0
2064	468	NaN	NaN	0
2064	532	NaN	NaN	0
2064	596	NaN	NaN	0
2064	660	NaN	NaN	0
2064	724	NaN	NaN	0
2064	788	NaN	NaN	2
2064	852	-2.387273143	0.8434391707	2
2064	916	-2.518765435	0.9175140468	2
2064	980	-2.604832009	0.8216826627	2
2064	1044	NaN	NaN	2
2064	1108	NaN	NaN	2
2064	1172	NaN	NaN	2
2064	1236	NaN	NaN	2
2064	1300	-3.46827967	-1.00744348	2
2064	1364	-3.095158087	-1.175818189	2
2064	1428	-2.718931326	-1.118553438	2
2064	1492	NaN	NaN	0
2064	1556	NaN	NaN	0
2064	1620	NaN	NaN	0
2064	1684	NaN	NaN	0
2064	1748	NaN	NaN	0
2064	1812	NaN	NaN	0
2064	1876	NaN	NaN	0
2064	1940	NaN	NaN	0
2064	2004	NaN	NaN	0
2064	2068	NaN	NaN	0
2064	2132	NaN	NaN	0
2064	2196	NaN	NaN	0
2128	84	NaN	NaN	0
2128	148	NaN	NaN	0
2128	212	NaN	NaN	0
2128	276	NaN	NaN	0
2128	340	NaN	NaN	0
2128	404	NaN	NaN	0
2128	468	NaN	NaN	0
2128	532	NaN	NaN	0
2128	596	NaN	NaN	0
2128	660	NaN	NaN	0
2128	724	NaN	NaN	0
2128	788	NaN	NaN	0
2128	852	NaN	NaN	0
2128	916	NaN	NaN	0
2128	980	-1.952257908	0.8605802787	2
2128	1044	-1.85428951	0.7771218755	2
2128	1108	-2.19008875	0.4757671405	2
2128	1172	-2.707265923	0.1520819359	2
2128	1236	-3.020530278	-0.2569949948	2
2128	1300	NaN	NaN	2
2128	1364	NaN	NaN	0
2128	1428	NaN	NaN	0
2128	1492	NaN	NaN	0
2128	1556	NaN	NaN	0
2128	1620	NaN	NaN	0
2128	1684	NaN	NaN	0
2128	1748	NaN	NaN	0
2128	1812	NaN	NaN	0
2128	1876	NaN	NaN	0
2128	1940	NaN	NaN	0
2128	2004	NaN	NaN	0
2128	2068	NaN	NaN	0
2128	2132	NaN	NaN	0
2128	2196	NaN	NaN	0
